# Supplementary material for: Large scale statistical inference of signaling pathways from RNAi and microarray data
Source: BMC Bioinformatics. 2007 Oct 15;8:386. doi: 10.1186/1471-2105-8-386 (PMC2241646; doi:10.1186/1471-2105-8-386)
Supplement: Additional file 1 — top25solutionsBoutrosData. 25 highest scoring network structures for the data by Boutros et al. [file 1471-2105-8-386-S1.gz]

Archive with 231 entries (214 files):
- nem
- nem/DESCRIPTION
- nem/data
- nem/data/BoutrosRNAi2002.RData
- nem/inst
- nem/inst/doc
- nem/inst/doc/ModuleNetworks1.png
- nem/inst/doc/nem.blg
- nem/inst/doc/markowetz-thesis-2006.tmp
- nem/inst/doc/references.bib
- nem/inst/doc/nem.bbl
- nem/inst/doc/nem.tmp
- nem/inst/doc/markowetz-thesis-2006.pdf
- nem/inst/doc/nem.Rnw
- nem/inst/doc/Makefile
- nem/inst/doc/nem.tex
- nem/inst/doc/nem.pdf
- nem/inst/doc/Rplots.ps
- nem/R
- nem/R/score.R
- nem/R/plot.pairwise.R
- nem/R/enumerate.models.R
- nem/R/print.pairwise.R
- nem/R/transitive.reduction.R
- nem/R/nem.R
- nem/R/prune.graph.R
- nem/R/FULLBayesPost.R
- nem/R/bum.R
- nem/R/nemModelSelection.R
- nem/R/local.model.prior.R
- nem/R/plot.triples.R
- nem/R/network.AIC.R
- nem/R/plot.effects.R
- nem/R/triples.posterior.R
- nem/R/mLL.R
- nem/R/nem.cont.preprocess.R
- nem/R/print.ModuleNetwork.R
- nem/R/CONTmLL.R
- nem/R/selectEGenes.R
- nem/R/nem.greedy.R
- nem/R/BFSlevel.R
- nem/R/FULLmLL.R
- nem/R/moduleNetwork.R
- nem/R/plot.score.R
- nem/R/nem.discretize.R
- nem/R/pairwise.posterior.R
- nem/R/print.score.R
- nem/R/SCCgraph.R
- nem/R/transitive.closure.R
- nem/R/plot.nem.R
- nem/R/plot.ModuleNetwork.R
- nem/R/plot.nem.greedy.R
- nem/R/subsets.R
- nem/R/print.triples.R
- nem/R/getDensityMatrix.R
- nem/R/print.nem.greedy.R
- nem/..Rcheck
- nem/..Rcheck/R.css
- nem/..Rcheck/nem-manual.tex
- nem/..Rcheck/missfont.log
- nem/..Rcheck/nem
- nem/..Rcheck/nem/Meta
- nem/..Rcheck/nem/Meta/vignette.rds
- nem/..Rcheck/nem/Meta/package.rds
- nem/..Rcheck/nem/Meta/Rd.rds
- nem/..Rcheck/nem/Meta/data.rds
- nem/..Rcheck/nem/Meta/hsearch.rds
- nem/..Rcheck/nem/DESCRIPTION
- nem/..Rcheck/nem/data
- nem/..Rcheck/nem/data/BoutrosRNAi2002.RData
- nem/..Rcheck/nem/html
- nem/..Rcheck/nem/html/internal.html
- nem/..Rcheck/nem/html/CONTmLL.html
- nem/..Rcheck/nem/html/prune.graph.html
- nem/..Rcheck/nem/html/transitive.reduction.html
- nem/..Rcheck/nem/html/score.html
- nem/..Rcheck/nem/html/transitive.closure.html
- nem/..Rcheck/nem/html/plot.effects.html
- nem/..Rcheck/nem/html/network.AIC.html
- nem/..Rcheck/nem/html/pairwise.posterior.html
- nem/..Rcheck/nem/html/enumerate.models.html
- nem/..Rcheck/nem/html/mLL.html
- nem/..Rcheck/nem/html/FULLmLL.html
- nem/..Rcheck/nem/html/local.model.prior.html
- nem/..Rcheck/nem/html/BoutrosRNAi2002.html
- nem/..Rcheck/nem/html/nem.html
- nem/..Rcheck/nem/html/triples.posterior.html
- nem/..Rcheck/nem/html/BFSlevel.html
- nem/..Rcheck/nem/html/plot.nem.html
- nem/..Rcheck/nem/html/subsets.html
- nem/..Rcheck/nem/html/nem.discretize.html
- nem/..Rcheck/nem/html/selectEGenes.html
- nem/..Rcheck/nem/html/moduleNetwork.html
- nem/..Rcheck/nem/html/SCCgraph.html
- nem/..Rcheck/nem/html/00Index.html
- nem/..Rcheck/nem/html/nem.cont.preprocess.html
- nem/..Rcheck/nem/html/nemModelSelection.html
- nem/..Rcheck/nem/R
- nem/..Rcheck/nem/R/nem.rdb
- nem/..Rcheck/nem/R/nem
- nem/..Rcheck/nem/R/nem.rdx
- nem/..Rcheck/nem/latex
- nem/..Rcheck/nem/latex/transitive.reduction.tex
- nem/..Rcheck/nem/latex/network.AIC.tex
- nem/..Rcheck/nem/latex/subsets.tex
- nem/..Rcheck/nem/latex/pairwise.posterior.tex
- nem/..Rcheck/nem/latex/mLL.tex
- nem/..Rcheck/nem/latex/FULLmLL.tex
- nem/..Rcheck/nem/latex/nemModelSelection.tex
- nem/..Rcheck/nem/latex/CONTmLL.tex
- nem/..Rcheck/nem/latex/selectEGenes.tex
- nem/..Rcheck/nem/latex/BoutrosRNAi2002.tex
- nem/..Rcheck/nem/latex/plot.nem.tex
- nem/..Rcheck/nem/latex/nem.cont.preprocess.tex
- nem/..Rcheck/nem/latex/transitive.closure.tex
- nem/..Rcheck/nem/latex/prune.graph.tex
- nem/..Rcheck/nem/latex/score.tex
- nem/..Rcheck/nem/latex/plot.effects.tex
- nem/..Rcheck/nem/latex/triples.posterior.tex
- nem/..Rcheck/nem/latex/nem.discretize.tex
- nem/..Rcheck/nem/latex/SCCgraph.tex
- nem/..Rcheck/nem/latex/enumerate.models.tex
- nem/..Rcheck/nem/latex/nem.tex
- nem/..Rcheck/nem/latex/BFSlevel.tex
- nem/..Rcheck/nem/latex/internal.tex
- nem/..Rcheck/nem/latex/moduleNetwork.tex
- nem/..Rcheck/nem/latex/local.model.prior.tex
- nem/..Rcheck/nem/help
- nem/..Rcheck/nem/help/nem.cont.preprocess
- nem/..Rcheck/nem/help/local.model.prior
- nem/..Rcheck/nem/help/CONTmLL
- nem/..Rcheck/nem/help/mLL
- nem/..Rcheck/nem/help/triples.posterior
- nem/..Rcheck/nem/help/AnIndex
- nem/..Rcheck/nem/help/transitive.closure
- nem/..Rcheck/nem/help/FULLmLL
- nem/..Rcheck/nem/help/prune.graph
- nem/..Rcheck/nem/help/nem
- nem/..Rcheck/nem/help/pairwise.posterior
- nem/..Rcheck/nem/help/nem.discretize
- nem/..Rcheck/nem/help/internal
- nem/..Rcheck/nem/help/network.AIC
- nem/..Rcheck/nem/help/enumerate.models
- nem/..Rcheck/nem/help/subsets
- nem/..Rcheck/nem/help/BFSlevel
- nem/..Rcheck/nem/help/BoutrosRNAi2002
- nem/..Rcheck/nem/help/plot.effects
- nem/..Rcheck/nem/help/SCCgraph
- nem/..Rcheck/nem/help/transitive.reduction
- nem/..Rcheck/nem/help/nemModelSelection
- nem/..Rcheck/nem/help/selectEGenes
- nem/..Rcheck/nem/help/moduleNetwork
- nem/..Rcheck/nem/help/plot.nem
- nem/..Rcheck/nem/help/score
- nem/..Rcheck/nem/CONTENTS
- nem/..Rcheck/nem/R-ex
- nem/..Rcheck/nem/R-ex/score.R
- nem/..Rcheck/nem/R-ex/enumerate.models.R
- nem/..Rcheck/nem/R-ex/transitive.reduction.R
- nem/..Rcheck/nem/R-ex/nem.R
- nem/..Rcheck/nem/R-ex/prune.graph.R
- nem/..Rcheck/nem/R-ex/nemModelSelection.R
- nem/..Rcheck/nem/R-ex/local.model.prior.R
- nem/..Rcheck/nem/R-ex/network.AIC.R
- nem/..Rcheck/nem/R-ex/plot.effects.R
- nem/..Rcheck/nem/R-ex/triples.posterior.R
- nem/..Rcheck/nem/R-ex/mLL.R
- nem/..Rcheck/nem/R-ex/nem.cont.preprocess.R
- nem/..Rcheck/nem/R-ex/CONTmLL.R
- nem/..Rcheck/nem/R-ex/selectEGenes.R
- nem/..Rcheck/nem/R-ex/BFSlevel.R
- nem/..Rcheck/nem/R-ex/FULLmLL.R
- nem/..Rcheck/nem/R-ex/moduleNetwork.R
- nem/..Rcheck/nem/R-ex/nem.discretize.R
- nem/..Rcheck/nem/R-ex/pairwise.posterior.R
- nem/..Rcheck/nem/R-ex/SCCgraph.R
- nem/..Rcheck/nem/R-ex/BoutrosRNAi2002.R
- nem/..Rcheck/nem/R-ex/transitive.closure.R
- nem/..Rcheck/nem/R-ex/subsets.R
- nem/..Rcheck/nem/man
- nem/..Rcheck/nem/man/nem.Rd.gz
- nem/..Rcheck/nem/INDEX
- nem/..Rcheck/nem/doc
- nem/..Rcheck/nem/doc/markowetz-thesis-2006.tmp
- nem/..Rcheck/nem/doc/nem.R
- nem/..Rcheck/nem/doc/nem-data_disc.eps
- nem/..Rcheck/nem/doc/nem-data_cont.eps
- nem/..Rcheck/nem/doc/nem-data_cont.pdf
- nem/..Rcheck/nem/doc/index.html
- nem/..Rcheck/nem/doc/nem-data_disc.pdf
- nem/..Rcheck/nem/doc/nem.tmp
- nem/..Rcheck/nem/doc/markowetz-thesis-2006.pdf
- nem/..Rcheck/nem/doc/nem.Rnw
- nem/..Rcheck/nem/doc/Makefile
- nem/..Rcheck/nem/doc/nem.tex
- nem/..Rcheck/nem/doc/nem.pdf
- nem/..Rcheck/nem/doc/Rplots.ps
- nem/..Rcheck/nem-manual.log
- nem/..Rcheck/00check.log
- nem/..Rcheck/nem-Ex.Rout
- nem/..Rcheck/00install.out
- nem/..Rcheck/nem-Ex.R
- nem/..Rcheck/nem-Ex.ps
- nem/man
- nem/man/nem.cont.preprocess.Rd
- nem/man/transitive.reduction.Rd
- nem/man/getDensityMatrix.Rd
- nem/man/plot.nem.Rd
- nem/man/mLL.Rd
- nem/man/triples.posterior.Rd
- nem/man/BoutrosRNAi2002.Rd
- nem/man/BFSlevel.Rd
- nem/man/transitive.closure.Rd
- nem/man/score.Rd
- nem/man/prune.graph.Rd
- nem/man/nem.greedy.Rd
- nem/man/nem.Rd
- nem/man/internal.Rd
- nem/man/SCCgraph.Rd
- nem/man/enumerate.models.Rd
- nem/man/pairwise.posterior.Rd
- nem/man/CONTmLL.Rd
- nem/man/nem.discretize.Rd
- nem/man/selectEGenes.Rd
- nem/man/subsets.Rd
- nem/man/FULLmLL.Rd
- nem/man/moduleNetwork.Rd
- nem/man/nemModelSelection.Rd
- nem/man/network.AIC.Rd
- nem/man/local.model.prior.Rd
- nem/man/plot.effects.Rd
