# Supplementary material for: Large scale statistical inference of signaling pathways from RNAi and microarray data
Source: BMC Bioinformatics. 2007 Oct 15;8:386. doi: 10.1186/1471-2105-8-386 (PMC2241646; doi:10.1186/1471-2105-8-386)
Supplement: Additional file 1 — top25solutionsBoutrosData. 25 highest scoring network structures for the data by Boutros et al. [file 1471-2105-8-386-S1.gz › nem/inst/doc/nem.blg]

This is BibTeX, Version 0.99c (Web2C 7.5.4)
The top-level auxiliary file: nem.aux
The style file: abbrv.bst
Database file #1: references.bib
You've used 7 entries,
            2118 wiz_defined-function locations,
            544 strings with 4961 characters,
and the built_in function-call counts, 2226 in all, are:
= -- 200
> -- 125
< -- 0
+ -- 50
- -- 42
* -- 155
:= -- 392
add.period$ -- 22
call.type$ -- 7
change.case$ -- 39
chr.to.int$ -- 0
cite$ -- 7
duplicate$ -- 83
empty$ -- 175
format.name$ -- 42
if$ -- 454
int.to.chr$ -- 0
int.to.str$ -- 7
missing$ -- 8
newline$ -- 39
num.names$ -- 14
pop$ -- 51
preamble$ -- 1
purify$ -- 35
quote$ -- 0
skip$ -- 47
stack$ -- 0
substring$ -- 96
swap$ -- 9
text.length$ -- 0
text.prefix$ -- 0
top$ -- 0
type$ -- 24
warning$ -- 0
while$ -- 16
width$ -- 8
write$ -- 78
