# Supplementary material for: Large scale statistical inference of signaling pathways from RNAi and microarray data
Source: BMC Bioinformatics. 2007 Oct 15;8:386. doi: 10.1186/1471-2105-8-386 (PMC2241646; doi:10.1186/1471-2105-8-386)
Supplement: Additional file 1 — top25solutionsBoutrosData. 25 highest scoring network structures for the data by Boutros et al. [file 1471-2105-8-386-S1.gz › nem/inst/doc/references.bib]

This file was created with JabRef 2.2.
Encoding: ISO8859_1

@ARTICLE{AhoTransRed1972,
  author = {A. Aho, M. Garey and J. Ullman},
  title = {The Transitive Reduction of a Directed Graph},
  journal = {SIAM Journal on Computing},
  year = {1972},
  volume = {1},
  pages = {131 - 137},
  number = {2},
  owner = {froehlih},
  timestamp = {2007.04.16}
}

@ARTICLE{FireMelloRNAinterference1998,
  author = {Fire A. and Xu S. and Montgomery M.K. and Kostas S.A. and Driver
	S.E. and Mello C.C.},
  title = {Potent and specific genetic interference by double-stranded RNA in
	Caenorhabditis elegans.},
  journal = {Nature},
  year = {1998},
  volume = {391},
  pages = {806 - 811},
  owner = {froehlih},
  timestamp = {2007.05.02}
}

@ARTICLE{BadriSOL03,
  author = {S. Abolmaali and C. Ostermann and A. Zell},
  title = {The Compressed Feature Matrix - a Novel Descriptor for Adaptive Similarity
	Search},
  journal = {J. Mol. Model.},
  year = {2003},
  volume = {9},
  pages = {66 - 75}
}

@ARTICLE{adryan04,
  author = {B. Adryan and R. Schuh},
  title = {{G}ene {O}ntology-based clustering of gene expression data},
  journal = {To appear in {B}ioinformatics},
  year = {2004}
}

@ARTICLE{Agrafiotis2003MolSim,
  author = {D. Agrafiotis and H. Xu},
  title = {{A Geodisc Framework for Analyzing Molecular Similarities}},
  journal = {J. Chem. Inf. Comp. Sci.},
  year = {2003},
  volume = {43},
  pages = {475 - 484},
  owner = {holger},
  timestamp = {2006.10.15}
}

@ARTICLE{AizKernelTrick64,
  author = {M. Aizerman and E. Braverman and L. Rozonoer},
  title = {Theoretical foundations of the potential function method in pattern
	recognition learning},
  journal = {Automation and Remote Control},
  year = {1964},
  volume = {25},
  pages = {821 - 837}
}

@CONFERENCE{akahoKCCA01,
  author = {S. Akaho},
  title = {A kernel method for canonical correlation analysis},
  booktitle = {Proc. Int. Meeting Psychometric Society},
  year = {2001}
}

@ARTICLE{Lymphoma2000,
  author = {ASH A. ALIZADEH and MICHAEL B. EISEN and R. ERIC DAVIS and CHI M
	and, IZIDORE S. LOSSOS and ANDREAS ROSENWALD and
	
	 JENNIFER C. BOLDRICK and HAJEER SABET and TRUC TRAN and XIN YU and
	JOHN I. POWELL and LIMING YANG and GERALD E. MARTI and 
	
	 TROY MOORE and JAMES HUDSON JR and LISHENG LU and DAVID B. LEWIS
	and ROBERT TIBSHIRANI and GAVIN SHERLOCK and WING C. CHAN and
	
	 TIMOTHY C. GREINER and DENNIS D. WEISENBURGER and JAMES O. ARMITAGE
	and ROGER WARNKE and RONALD LEVY and 
	
	 WYNDHAM WILSON and MICHAEL R. GREVER and JOHN C. BYRD and DAVID BOTSTEIN
	and PATRICK O. BROWN and LOUIS M. STAUDT},
  title = {Distinct types of diffuse large B-cell lymphoma identified by gene
	expression profiling},
  journal = {Nature},
  year = {2000},
  volume = {403},
  pages = {503 - 511}
}

@ARTICLE{AloBar99,
  author = {U. Alon and N. Barkai and D. Notterman and K. Gish and S. Ybarra
	and D. Mack and A. Levine},
  title = {Broad patterns of gene expression revealed by clustering analysis
	of tumor and normal colon cancer tissues probed by oligonucleotide
	arrays},
  journal = {Cell Biology},
  year = {1999},
  volume = {96},
  pages = {6745 - 6750}
}

@ARTICLE{AroRKHS50,
  author = {N. Aronszajn},
  title = {Theory of reproducing kernels},
  journal = {Trans. Am. Math. Soc.},
  year = {1950},
  volume = {68},
  pages = {337 - 404}
}

@INCOLLECTION{Waterbeemd03Book,
  author = {P. Artursson and C. Bergstr\"om},
  title = {Intestinal Absorption: The Role of Polar Surface Area},
  booktitle = {Drug Bioavailability},
  publisher = {Wiley-VCH},
  year = {2003},
  editor = {H. van de Waterbeemd and H. Lennern\"as and P. Artursson},
  pages = {341 - 357},
  address = {Weinheim}
}

@BOOK{BoeSchnBook00,
  title = {Virtual Screening for Bioactive Molecules},
  publisher = {Wiley-VCH},
  year = {2000},
  author = {H.-J. B\"ohm and G. Schneider},
  address = {Weinheim}
}

@ARTICLE{BoehmKlebeHydro02,
  author = {M. B\"ohm and G. Klebe},
  title = {Development of a New Hydrogen-Bond Descriptor and Their Application
	to Comparative Mean Field Analysis},
  journal = {J. Med. Chem.},
  year = {2002},
  volume = {45},
  pages = {1585 - 1597}
}

@ARTICLE{KlebeDescs02,
  author = {M. B\"ohm and G. Klebe},
  title = {{D}evelopment of {N}ew {H}ydrogen--{B}ond {D}escriptors and {T}heir
	{A}pplication to {C}omparative {M}olecular {F}ield {A}nalyses},
  journal = {J. Med. Chem.},
  year = {2002},
  volume = {45},
  pages = {1585--1597},
  abstract = {Knowledge-based descriptors extracted from composite crystal-field
	environments in crystal data have been developed for the description
	of interaction properties of small molecules. Using SuperStar seven
	diverse probe atoms have been selected to reflect the most important
	physicochemical properties. The general application of these descriptors
	in comparative molecular field analysis has been investigated using
	a dataset of thermolysin inhibitors, and a comparison to the GRID
	program has been performed. We especially focused on hydrogen-bond
	donor and acceptor properties by selecting a carbonyl and amino group
	as suitable probes. Their performance has been compared to that of
	the hydrogen-bond descriptors presently implemented in CoMSIA (comparative
	molecular similarity indices analysis). The newly developed descriptors
	produced significantly improved statistics for the correlation analyses
	if they are exclusively applied or, even better, applied in c ombination
	with other CoMSIA descriptors. Two methodologically different approaches
	have been tested to approximate the developed descriptors. Both reduce
	significantly the required computational efforts in particular for
	large data sets. The graphical interpretation of the field contributions
	of hydrogen-bonding properties elucidates additional features compared
	to those obtained from the original CoMSIA method. They are of valuable
	support for the design of improved inhibitors.},
  groupsearch = {0}
}

@ARTICLE{bachKCCAandKICA02,
  author = {F. Bach and M. Jordan},
  title = {Kernel independent component analysis},
  journal = {J. Machine Learning Research},
  year = {2002},
  volume = {3},
  pages = {1 - 48}
}

@ARTICLE{BalonHIA99,
  author = {K. Balon and B. Riebesehl and B. M\"uller},
  title = {Drug Liposome Partitioning as a Tool for the Prediction of Human
	Passive Intestinal Absorption},
  journal = {Pharm. Res.},
  year = {1999},
  volume = {16},
  pages = {882 - 888}
}

@ARTICLE{BarthHerz2006,
  author = {Andreas S. Barth and and Ruprecht Kuner and Andreas Buness and Markus
	Ruschhaupt and Sylvia Merk and Ludwig Zwermann and Stefan K\"a\"ab
	and Eckart Kreuzer and Gerhard Steinbeck and Ulrich Mansmann and
	Annemarie Poustka and Michael Nabauer and Holger S\"ultmann},
  title = {Identification of a Common Gene Expression Signature in Dilated Cardiomyopathy
	Across Independent Microarray Studies},
  journal = {Journal of the American College of Cardiology},
  year = {2006},
  volume = {48},
  number = {8},
  owner = {froehlih},
  timestamp = {2006.10.30}
}

@INCOLLECTION{BartlettTaylorSVMBound99,
  author = {P. Bartlett and J. Shawe-Taylor},
  title = {Generalization performance of support vector machines and other pattern
	classifiers},
  booktitle = {Advances in Kernel Methods - Support Vector Learning},
  publisher = {MIT Press},
  year = {1999},
  editor = {B. Sch\"olkopf and C. Burges and A. Smola},
  pages = {43 - 54},
  address = {Cambridge, MA}
}

@ARTICLE{BattitiMIFS94,
  author = {R. Battiti},
  title = {Using Mutual Information For Selecting Features in Supervised Neural
	Net Learning},
  journal = {IEEE Trans. Neural Networks},
  year = {1994},
  volume = {5},
  pages = {537 - 550},
  number = {4}
}

@ARTICLE{BaumWelch70HMMAlgo,
  author = {L. E. Baum and T. Peterie and G. Souled and N. Weiss},
  title = {{A maximization technique occurring in the statistical analysis of
	probabilistic functions of Markov chains}},
  journal = {Ann. Math. Statist.},
  year = {1970},
  volume = {41},
  pages = {164 - 171},
  number = {1}
}

@ARTICLE{beissbarth04,
  author = {T. Beissbarth and T. Speed},
  title = {{GO}stat: finding statistically overexpressed {G}ene {O}ntologies
	within groups of genes},
  journal = {Bioinformatics},
  year = {2004},
  volume = {20},
  pages = {1464-1465},
  number = {9},
  doi = {10.1093/bioinformatics/bth088}
}

@ARTICLE{Belisle1992SimAnn,
  author = {Belisle, C. J. P.},
  title = {Convergence theorems for a class of simulated annealing algorithms},
  journal = {J. Applied Probability},
  year = {1992},
  volume = {29},
  pages = {885 - 895},
  owner = {froehlih},
  timestamp = {2006.11.28}
}

@TECHREPORT{BelkinSemisup04,
  author = {M. Belkin and P. Niyogi and V. Sindhwani},
  title = {Manifold Regularization: A Geometric Framework for Learning from
	Examples},
  institution = {Dept. of Computer Science, University of Chicago},
  year = {2004},
  number = {TR-2003-06}
}

@ARTICLE{Belozertseva2006FST,
  author = {Belozertseva, I.V. and Kos, T. and Popik, P. and Danysz, W. and Bespalov,
	A.Y.},
  title = {Antidepressant-like effects of mGluR1 and mGlu5 antagonists in the
	rat forced swim and the mouse tail suspension test},
  journal = {Eur. Neuropsychopharmacol.},
  year = {2006},
  note = {Epub ahead of print.},
  owner = {froehlih},
  timestamp = {2006.07.13}
}

@ARTICLE{BenHur05ProtProtInteraction,
  author = {A. Ben-Hur and W. Noble},
  title = {{Kernel Methods for Predicting Protein-Protein Interactions}},
  journal = {Bioinformatics},
  year = {2005},
  volume = {21},
  pages = {i38 - i46},
  number = {1}
}

@ARTICLE{BenderMolSim04,
  author = {A. Bender and R. Glen},
  title = {Molecular similarity: a key technique in molecular informatics},
  journal = {Org. Biomol. Chem.},
  year = {2004},
  volume = {2},
  pages = {3204 - 3218}
}

@ARTICLE{Benjamini1995FDRControl,
  author = {Benjamini, Y. and Hochberg, Y.},
  title = {Controlling the False Discovery Rate: a Practical and Powerful Approach
	to Multiple Testing},
  journal = {J. Royal Statist. Soc.},
  year = {1995},
  volume = {57},
  pages = {289 - 300},
  owner = {froehlih},
  timestamp = {2006.11.28}
}

@BOOK{Berg2004MCMC,
  title = {Markov Chain Monte Carlo Simulations and Their Statistical Analysis},
  publisher = {World Scientific},
  year = {2004},
  author = {B. Berg},
  owner = {froehlih},
  timestamp = {2006.11.28}
}

@ARTICLE{beyer95,
  author = {Beyer, H.G.},
  title = {Toward a Theory of Evolution Strategies: On the Benefits of Sex -
	the $\mu/\mu,\lambda$ Theory},
  journal = {Evolutionary Computation},
  year = {1995},
  volume = {1},
  pages = {81-111},
  groupsearch = {0},
  keywords = {evolutionary algorithms}
}

@BOOK{BishopNN95,
  title = {Neural Networks for Pattern Recognition},
  publisher = {Clarendon Press},
  year = {1995},
  author = {C. Bishop},
  address = {Oxford}
}

@ARTICLE{BluLan97,
  author = {A. L. Blum and P. Langley},
  title = {{Selection of Relevant Features and Examples in Machine Learning}},
  journal = {Artificial Intelligence},
  year = {1997},
  volume = {97},
  pages = {245 - 271},
  number = {12}
}

@ARTICLE{Bolstad2003QuantNorm,
  author = {Bolstad, B. M. and Irizarry R. A. and Astrand, M. and Speed, T. P.},
  title = {A comparison of normalization methods for high density oligonucleotide
	array data based on bias and variance.},
  journal = {Bioinformatics},
  year = {2003},
  volume = {19},
  pages = {185-193},
  owner = {froehlih},
  timestamp = {2006.11.30}
}

@CONFERENCE{BonWei94,
  author = {B. Bonnlander and A. Weigend},
  title = {Selecting input variables using mutual information and nonparametric
	density estimation},
  booktitle = {Proc. 1994 Int. Symp. on Artificial Neural Networks},
  year = {1994},
  pages = {42 - 50}
}

@ARTICLE{Borsini1995FST,
  author = {Borsini, F.},
  title = {Role of the serotonergic system in the forced swimming test},
  journal = {Neurosci. Biobehav. Rev.},
  year = {1995},
  volume = {19},
  pages = {37-46},
  owner = {froehlih},
  timestamp = {2006.07.13}
}

@ARTICLE{Borsini1988FST,
  author = {Borsini, F. and Meli, A.},
  title = {Is the forced swimming test a suitable model for revealing antidepressant
	activity?},
  journal = {Psychopharmacology (Berl).},
  year = {1988},
  volume = {94},
  pages = {147-160},
  number = {2},
  owner = {froehlih},
  timestamp = {2006.07.14}
}

@CONFERENCE{BoserSVM92,
  author = {B. Boser and M. Guyon and V. Vapnik},
  title = {A training algorithm for optimal margin classifiers},
  booktitle = {Proc. 5th Ann. ACM Workshop on Comp. Learning Theory},
  year = {1992},
  editor = {D. Haussler},
  address = {Pittsburgh, PA},
  publisher = {ACM Press}
}

@ARTICLE{Boutros2002Data,
  author = {M. Boutros and H. Agaisse and N. Perrimon},
  title = {Sequential activation of signaling pathways during innate immune
	responses in \emph{Drosophila}},
  journal = {Developmental Cell},
  year = {2002},
  volume = {3},
  pages = {711 - 722},
  number = {5},
  owner = {froehlih},
  timestamp = {2006.11.28}
}

@ARTICLE{BradAUC97,
  author = {P. Bradley},
  title = {{The use of the are under the ROC curve in the evaluation of machine
	learning algorithms}},
  journal = {Pattern Recognition},
  year = {1997},
  volume = {30},
  pages = {1145 - 1159}
}

@CONFERENCE{BradleyFeatSelSVM98,
  author = {P. Bradley and O. Mangasarian},
  title = {Feature Selection via Concave Minimization and Support Vector Machines},
  booktitle = {Proc. 13th Int. Conf. Machine Learning},
  year = {1998},
  pages = {82 - 90}
}

@ARTICLE{BreimanRandomForests2001,
  author = {L. Breiman},
  title = {Random Forests},
  journal = {Machine Learning},
  year = {2001},
  volume = {45},
  pages = {5 - 32},
  number = {1},
  owner = {froehlih},
  timestamp = {2006.10.26}
}

@BOOK{BreimanCART84,
  title = {Classification and Regression Trees},
  publisher = {Wadsworth and Brooks},
  year = {1984},
  author = {L. Breiman and J. Friedman and R. Olshen and C. Stone}
}

@INCOLLECTION{budanitsky04,
  author = {A. Budanitsky and G. Hirst},
  title = {Semantic distance in {W}ord{N}et: {A}n experimental, application-oriented
	evaluation of five measures.},
  booktitle = {Workshop on {W}ord{N}et and other Lexical Resources, Second meeting
	of the {N}ord {A}merican Chapter of the Association for Computational
	Linguistics},
  year = {2001},
  address = {Pittsburgh}
}

@ARTICLE{Schneider03,
  author = {E. Byvatov and U. Fechner and J. Sadowski and G. Schneider},
  title = {{Comparison of Support Vector Machine and Artificial Neural Network
	Systems for Drug/Nondrug Classification}},
  journal = {J. Chem. Inf. Comput. Sci.},
  year = {2003},
  volume = {43},
  pages = {1882 - 1889},
  number = {6}
}

@ARTICLE{ByvatovSVMDESCSEL04,
  author = {E. Byvatov and G. Schneider},
  title = {SVM-Based Feature Selection for Characterization of Focused Compound
	Collections},
  journal = {J. Chem. Inf. Comp. Sci.},
  year = {2004},
  volume = {44},
  pages = {993 - 999},
  number = {3}
}

@ARTICLE{CarhartAtomPair85,
  author = {R. Carhart and D. Smith and R. Venkataraghavan},
  title = {Atom Pairs as Molecular Features in Structure-Activity Studies: Definitionand
	Applications},
  journal = {J. Chem. Inf. Comput. Sci.},
  year = {1985},
  volume = {25},
  pages = {64 - 73}
}

@MANUAL{libsvm01,
  title = {{LIBSVM: a library for support vector machines}},
  author = {C. Chang and C. Lin},
  year = {2001},
  note = {Available from http://www.csie.ntu.edu.tw/$\sim$cjlin/libsvm}
}

@CONFERENCE{ChaVap00,
  author = {O. Chapelle and V. Vapnik},
  title = {{Model selection for Support Vector Machines}},
  booktitle = {Adv. Neural Inf. Proc. Syst. 12},
  year = {2000},
  editor = {S. Solla and T. Leen and K.-R. M\"uller},
  address = {Cambridge, MA},
  publisher = {MIT Press}
}

@ARTICLE{ChaVapBouMuk98,
  author = {O. Chapelle and V. Vapnik and O. Bousqet and S. Mukherjee},
  title = {{Choosing Multiple Parameters for Support Vector Machines}},
  journal = {Machine Learning},
  year = {2002},
  volume = {46},
  pages = {131 - 159},
  number = {1}
}

@CONFERENCE{ChapClustKer03,
  author = {O. Chapelle and J. Weston and B. Sch\"okopf},
  title = {Cluster Kernels for Semi-Supervised Learning},
  booktitle = {Neural Inf. Proc. Syst.},
  year = {2003}
}

@CONFERENCE{ChapSemiSup05,
  author = {O. Chapelle and A. Zien},
  title = {Semi-Supervised Classification by Low Density Separation},
  booktitle = {AI \& Statistics},
  year = {2005}
}

@CONFERENCE{Chen99GRNNPCompleteness,
  author = {T. Chen and V. Filkov and S. Skiena},
  title = {Identifying gene regulatory networks from experimental data},
  booktitle = {Proc. 3rd Ann. Int. Conf. on Comp. Mol. Biology},
  year = {1999},
  publisher = {ACM-SIGACT}
}

@ARTICLE{ChenPharmacophoreIdent99,
  author = {X. Chen and A. Rusinko and A. Tropsha and S. S. Young},
  title = {{A}utomated {P}harmacophore {I}dentification for {L}arge {C}hemical
	{D}ata {S}ets},
  journal = {J. Chem. Inf. Comput. Sci.},
  year = {1999},
  volume = {39},
  pages = {887--896}
}

@ARTICLE{cherkasskySVRModSel,
  author = {V. Cherkassky and Y. Ma},
  title = {Practical Selection of SVM Parameters and Noise Estimation for SVM
	Regression},
  journal = {Neural Networks},
  year = {2004},
  volume = {17},
  pages = {113 - 126},
  number = {1}
}

@ARTICLE{cho01,
  author = {R. Cho and M. Huang and M. Campbell and H. Dong and L. Steinmetz
	and L. Sapinoso and G. Hampton and S. Elledge and R. Davis and D.
	Lockhart},
  title = {Transcriptional regulation and function during the human cell cycle},
  journal = {Nature Genetics},
  year = {2001},
  volume = {27},
  pages = {48-54},
  number = {1},
  groupsearch = {0},
  keywords = {biological datasets}
}

@ARTICLE{cho98,
  author = {Cho, R.J. and Campbell M.J. and Winzeler, E.A. and Steinmetz, L.
	and Conway, A. and Wodicka, L. and Wolfsberg, T.G. and Gabrielian,
	A.E. and Landsman, D. and Lockhart, D.J. and Davis, R.W.},
  title = {A Genome wide transcriptional analysis of the mititic cell cycle},
  journal = {Molecular Cell},
  year = {1998},
  volume = {2},
  pages = {65-73},
  groupsearch = {0},
  keywords = {original papers on biological datasets}
}

@ARTICLE{ChowLiuMWST68,
  author = {C. Chow and C. Liu},
  title = {Approximating discrete probability distribitions with dependence
	trees},
  journal = {IEEE Trans. Inf. Theory},
  year = {1968},
  volume = {14},
  pages = {462 - 467},
  number = {3}
}

@ARTICLE{chu98,
  author = {Chu, S. and DeRisi J. and Eisen, M. and Mullholland, J. and Botstein,
	D. and Brown, P.O. and Herskowitz, I.},
  title = {The transcriptional program of sporulation in budding yeast},
  journal = {Science},
  year = {1998},
  volume = {282},
  pages = {699-705},
  groupsearch = {0},
  keywords = {original papers on biological datasets}
}

@BOOK{ChungSpectralGraph97,
  title = {Spectral Graph Theory},
  publisher = {American Mathematical Society},
  year = {1997},
  author = {F. Chung},
  number = {92},
  series = {CBMS Regional Conference Series in Mathematics},
  address = {Providence, RI}
}

@ARTICLE{ParamselSvm03,
  author = {K. Chung and W. Kao and C. Sun and L. Wang and C. Lin},
  title = {Radius Margin Bounds for Support Vector Machines with the RBF Kernel},
  journal = {Neural Computation},
  year = {2003},
  volume = {15},
  pages = {2643 - 2681},
  number = {11}
}

@INPROCEEDINGS{Cohn95ActiveLearning,
  author = {David A. Cohn and Zoubin Ghahramani and Michael I. Jordan},
  title = {Active Learning with Statistical Models},
  booktitle = {Advances in Neural Information Processing Systems},
  year = {1995},
  editor = {G. Tesauro and D. Touretzky and T. Leen},
  volume = {7},
  pages = {705--712},
  publisher = {The {MIT} Press},
  url = {citeseer.ist.psu.edu/article/cohn96active.html}
}

@ARTICLE{coller00,
  author = {Coller, H.A. and Grandori, C. and Tamayo, P. and Colbert, T. and
	Lande, E.S. and Eisenman, R.N. and Golub T.R.},
  title = {Expression analysis with oligonucleotide microarrays reveals that
	MYC regulates genes involved in growth, cell cycle, signaling, and
	adhesion},
  journal = {PNAS},
  year = {2000},
  volume = {97},
  pages = {3260-3265},
  groupsearch = {0},
  keywords = {supervised methods}
}

@BOOK{cormen01,
  title = {Introduction to Algorithms},
  publisher = {The MIT Press},
  year = {2001},
  author = {Cormen, T.H. and Leiserson, C.E. and Rivest, R.L. and Stein, C.},
  address = {Cambridge, Massachusetts},
  edition = {2nd},
  groupsearch = {0},
  keywords = {algorithmic books}
}

@ARTICLE{CorVap95,
  author = {C. Cortes and V. Vapnik},
  title = {Support vector networks},
  journal = {Machine Learning},
  year = {1995},
  volume = {20},
  pages = {273 - 297}
}

@INPROCEEDINGS{cotta03,
  author = {Cotta,C},
  title = {A study of Allelic Recombination},
  booktitle = {Proceedings of the 2003 Congress on Evolutionary Computation (CEC
	2003) },
  year = {2003},
  volume = {2},
  pages = {1406-1413},
  publisher = {{IEEE} Press},
  groupsearch = {0}
}

@CONFERENCE{Couto2005GraSM,
  author = {F. Couto and M. Silva and P. Coutinho},
  title = {{Semantic Similarity over the Gene Ontology: Family Correlation and
	Selecting Disjunctive Ancestors}},
  booktitle = {Conference in Information and Knowledge Management},
  year = {2005},
  owner = {froehlih},
  timestamp = {2006.08.17}
}

@TECHREPORT{Couto2003FuSSiMeg,
  author = {F. Couto and M. Silva and P. Coutinho},
  title = {{Implementation of a Functional Semantic Similarity Measure between
	Gene-Products}},
  institution = {Department of Informatics, University of Lisbon},
  year = {2003},
  number = {DI/FCUL TR 03--29},
  owner = {froehlih},
  timestamp = {2006.08.17}
}

@ARTICLE{CraCoMFA88,
  author = {R. Cramer and D. Patterson and J. Bunce},
  title = {Comparative molecular field analysis (CoMFA). 1. Effect of shape
	on binding of steroids to carrier proteins},
  journal = {J. Am. Chem. Soc.},
  year = {1988},
  volume = {110},
  pages = {5959 - 5967}
}

@BOOK{CrisSha00,
  title = {An Introduction to Support Vector Machines},
  publisher = {Cambridge University Press},
  year = {2000},
  author = {N. Cristianini and J. Shawe-Taylor}
}

@CONFERENCE{Cris02,
  author = {N. Cristianini and J. Shawn-Taylor and A. Elisseeff and J. Kandola},
  title = {On kernel-target alignment},
  booktitle = {Adv. Neural Inf. Proc. Syst. 14},
  year = {2002}
}

@ARTICLE{Cryan2000FST,
  author = {Cryan, J. and Lucki, I.},
  title = {Antidepressant-like effects mediated by 5-hydroxytryptamine2c receptors},
  journal = {J. Pharmacol. Exp. Ther.},
  year = {2000},
  volume = {295},
  pages = {1120 - 1126},
  number = {3},
  owner = {froehlih},
  timestamp = {2006.08.15}
}

@ARTICLE{Cryan2002FST,
  author = {Cryan, J.F. and Markou, A. and Lucki, I.},
  title = {Assessing antidepressant activity in rodents: recent developments
	and future needs},
  journal = {Trends. Pharmacol. Sci.},
  year = {2002},
  volume = {23},
  pages = {238-245},
  number = {5},
  owner = {froehlih},
  timestamp = {2006.07.13}
}

@ARTICLE{CsatoSparseGP02,
  author = {L. Csato and M. Opper},
  title = {Sparse Online Gaussian Processes},
  journal = {Neural Computation},
  year = {2002},
  volume = {14},
  pages = {641 - 669},
  number = {3}
}

@ARTICLE{davies79,
  author = {Davies, J.L. and Bouldin, D.W.},
  title = {A cluster separation measure},
  journal = {IEEE Transactions on Pattern Analysis and Machine Intelligence},
  year = {1979},
  volume = {1},
  pages = {224-227},
  groupsearch = {0},
  keywords = {mathematical clustering}
}

@CONFERENCE{DavRus94,
  author = {S. Davies and S. Russel},
  title = {{NP-Completeness of Searches for Smallest Possible Feature Sets}},
  booktitle = {Proc. 1994 AAAI Fall Symposion on Relevance},
  year = {1994},
  pages = {37 - 39}
}

@BOOK{dawkins76,
  title = {The selfish Gene},
  publisher = {Oxford University Press},
  year = {1976},
  author = {Dawkins, R.},
  groupsearch = {0},
  keywords = {evolutionary algorithms}
}

@ARTICLE{DempsterEM77,
  author = {A. Dempster and N. Laird and D. Rubin},
  title = {Maximum likelihood from incomplete data via the EM algorithm},
  journal = {J. Royal Statistical Soc., Series B},
  year = {1977},
  volume = {39},
  pages = {1 - 38},
  number = {1}
}

@CONFERENCE{DennisPatternSearch94,
  author = {J. Dennis and V. Torczon},
  title = {Derivative-free pattern search methods for multidisciplinary design
	problems},
  booktitle = {Proc. 5th AIAA/USAF/NASA/ISSMO Symposium on Multidisciplinary Analysis
	and Optimization},
  year = {1994},
  pages = {922 - 932}
}

@ARTICLE{Detke1995FST,
  author = {Detke, M.J. and Rickels, M. and Licki, I.},
  title = {Active behaviors in the rat forced swimming test differently produced
	by serotonergic and noradrenergic antidepressants},
  journal = {Psychopharmacology},
  year = {1995},
  volume = {121},
  pages = {66-72},
  owner = {froehlih},
  timestamp = {2006.07.13}
}

@ARTICLE{Dietterich1998StatisticalTests,
  author = {T. Dietterich},
  title = {Approximate Statistical Tests for Comparing Supervised Classification
	Learning Algorithms},
  journal = {Neural Computation},
  year = {1998},
  volume = {10},
  pages = {1895 - 1924},
  owner = {froehlih},
  timestamp = {2007.08.22}
}

@CONFERENCE{DingPCAKmeans,
  author = {C. Ding and X. He},
  title = {K-means Clustering via Principal Component Analysis},
  booktitle = {Proc. Int. Conf. on Machine Learning},
  year = {2004},
  pages = {225 - 232}
}

@CONFERENCE{DingMinMaxCut01,
  author = {C. Ding and X. He and H. Zha and M. Gu and H. Simon},
  title = {Spectral Min-Max Cut for Graph Partitioning and Data Clustering},
  booktitle = {Proc. 1st IEEE Int. Conf. Data Mining},
  year = {2001},
  pages = {107 -114}
}

@ARTICLE{doniger03,
  author = {S.W. Doniger and N.Salomonis and K.D. Dahlqusi and K. Vranizan and
	S.C. Lawlor and B.R. Conklin},
  title = {{MAPPF}inder: using {G}ene {O}ntology and {G}en{MAPP} to create a
	global gene-expression profile from microarray data},
  journal = {Genome Biology},
  year = {2003},
  volume = {4},
  pages = {R7},
  number = {1}
}

@ARTICLE{Driessche2005Epistasis,
  author = {N. Van Driessche and J. Demsar and E. Booth and P. Hill and P. Juvan
	and B. Zupan and A. Kuspa and G. Shaulsky},
  title = {Epistasis Analysis with Global Transcriptional Phenotypes},
  journal = {Nature Genetics},
  year = {2005},
  volume = {37},
  pages = {471 - 477},
  number = {5},
  owner = {froehlih},
  timestamp = {2007.09.17}
}

@BOOK{DudaHart2001,
  title = {Pattern Classification},
  publisher = {Wiley-Interscience},
  year = {2001},
  author = {R. Duda and P. Hart and D. Stork},
  address = {New York}
}

@ARTICLE{dunn74,
  author = {Dunn, J.C.},
  title = {Well separated clusters and optimal fuzzy partitions},
  journal = {Journal of Cybernetics},
  year = {1974},
  volume = {4},
  pages = {95-104}
}

@ARTICLE{Efron2002localFDR,
  author = {B. Efron and R. Tibshirani},
  title = {Empirical Bayes methods and false discovery rates for microarrays},
  journal = {Genetic Epidemiology},
  year = {2002},
  volume = {23},
  pages = {70 - 86},
  owner = {froehlih},
  timestamp = {2007.02.02}
}

@INPROCEEDINGS{eisen98,
  author = {M. Eisen and P. Spellman and D. Botstein and P. Brown},
  title = {Cluster Analysis and Display of Genome-wide Expression Patterns.},
  booktitle = {Proceedings of the National Academy of Sciences, USA},
  year = {1998},
  volume = {95},
  pages = {14863-14867},
  groupsearch = {0},
  keywords = {mathematical clustering}
}

@BOOK{Eshelman91,
  title = {The CHC Adaptive Search Algorithm, How to Have a Safe Search When
	Engaging in Non-traditional Genetic Recombination},
  publisher = {Morgan Kaufman},
  year = {1991},
  author = {L. Eshelman},
  pages = {265 - 283}
}

@ARTICLE{feherBBB00,
  author = {M. Feher and E. Sourial and J. Schmidt},
  title = {A simple model for the prediction of blood-brain partitioning},
  journal = {Int. J. Pharmaceut.},
  year = {2000},
  volume = {201},
  pages = {239 - 247}
}

@BOOK{fellbaum98,
  title = {{WordNet. An electronic lexical database}},
  publisher = {MIT Press},
  year = {1998},
  author = {Fellbaum, C.},
  address = {Massachusetts, Cambidge},
  groupsearch = {0},
  keywords = {semantic distances}
}

@ARTICLE{FigueareasRingPercept96,
  author = {J. Figueras},
  title = {{R}ing {P}erception {U}sing {B}readth--{F}irst {S}earch},
  journal = {J. Chem. Inf. Comput. Sci.},
  year = {1996},
  volume = {36},
  pages = {986--991},
  abstract = {Combining breadth-first search with new ideas for uncovering embedded
	rings in complex systems 1 yields a very fast routine for ring perception.
	With large structures, the new routine is orders of magnitude faster
	than depth-first ring detection, a result expected on the basis of
	recent work that establishes polynomial order for BFS.2},
  contents = {Smallest Set of Smallest Ring (SSSR), Bread First Search (BFS), Binary
	Edge Encoded Path (BEEP), message passing algorithm}
}

@MASTERSTHESIS{Froe02,
  author = {H. Fr\"ohlich},
  title = {{Feature Selection for Support Vector Machines by Means of Genetic
	Algorithms}},
  school = {University of Marburg},
  year = {2002},
  note = {http://www-ra/informatik.uni-tuebingen.de/mitarb/froehlich}
}

@ARTICLE{FroeChapScho04FeatselGA,
  author = {H. Fr\"ohlich and O. Chapelle and B. Sch\"olkopf},
  title = {{Feature Selection for Support Vector Machines using Genetic Algorithms}},
  journal = {Int. J. AI Tools: Special Issue on Selected Papers from the 15th
	IEEE Int. Conf. on Tools with AI 2003},
  year = {2004},
  volume = {13},
  pages = {791 - 800},
  number = {4}
}

@CONFERENCE{Froe03,
  author = {H. Fr\"ohlich and O. Chapelle and B. Sch\"olkopf},
  title = {{Feature Selection for Support Vector Machines by Means of Genetic
	Algorithms}},
  booktitle = {Proc. 15th IEEE Int. Conf. on Tools with AI},
  year = {2003},
  pages = {142 - 148}
}

@CONFERENCE{Frohlich2007GCBRNAi,
  author = {H. Fr\"ohlich and M. Fellmann and H. S\"ultmann and A. Poustka and
	T. Bei�barth},
  title = {Estimating Large Scale Signaling Networks through Nested Effects
	Models from Intervention Effects in Microarray Data},
  booktitle = {Proc. German Conf. on Bioinformatics},
  year = {2007},
  owner = {froehlih},
  timestamp = {2007.09.14}
}

@CONFERENCE{FroeSpikes05,
  author = {H. Fr\"ohlich and B. Naundorf and M. Volgushev and F. Wolf},
  title = {Which Features Trigger Action Potentials in Cortical Neurons in Vivo?},
  booktitle = {Proc. Int. Joint Conf. Neural Networks},
  year = {2005},
  pages = {250 - 255}
}

@CONFERENCE{FroeSpeerGOKer06,
  author = {H. Fr\"ohlich and N. Speer and A. Zell},
  title = {Kernel Based Functional Gene Grouping},
  booktitle = {Proc. Int. Joint Conf. Neural Networks},
  year = {2006},
  pages = {6886 - 6891}
}

@CONFERENCE{FroehOAKernelsICML05,
  author = {H. Fr\"ohlich and J. Wegner and F. Sieker and A. Zell},
  title = {Optimal Assignment Kernels For Attributed Molecular Graphs},
  booktitle = {Proc. Int. Conf. Machine Learning},
  year = {2005},
  editor = {L. De Raedt and S. Wrobel},
  pages = {225 - 232},
  publisher = {ACM Press}
}

@ARTICLE{FroehOAKernelsQSAR05,
  author = {H. Fr\"ohlich and J. Wegner and F. Sieker and A. Zell},
  title = {Kernel Functions for Attributed Molecular Graphs -- A New Similarity
	Based Approach To ADME Prediction in Classification and Regression},
  journal = {QSAR \& Comb. Sci.},
  year = {2006},
  volume = {25},
  pages = {317 - 326},
  number = {4},
  publisher = {Wiley Interscience}
}

@CONFERENCE{FroehOAKernelsIJCNN05,
  author = {H. Fr\"ohlich and J. Wegner and A. Zell},
  title = {Assignment Kernels For Chemical Compounds},
  booktitle = {Proc. Int. Joint Conf. Neural Networks},
  year = {2005},
  pages = {913 - 918}
}

@ARTICLE{FroeQSAR04,
  author = {H. Fr\"ohlich and J. K. Wegner and A. Zell},
  title = {{T}owards {O}ptimal {D}escriptor {S}ubset {S}election with {S}upport
	{V}ector {M}achines in {C}lassification and {R}egression},
  journal = {QSAR \& Comb. Sci.},
  year = {2004},
  volume = {23},
  pages = {311--318},
  abstract = {In this paper we present a novel method for selecting descriptor subsets
	by means of Support Vector Machines in classification and regression
	- the Incremental Regularized Risk Minimization (IRRM) algorithm.
	In contrast to many other wrapper methods it is fully deterministic
	and computationally efficient. We compare our method to existing
	algorithms and present results on a Human Intestinal Absorption (HIA)
	classification data set and the Huuskonen regression data set for
	aqueous solubility.}
}

@CONFERENCE{FroehEPSGO05,
  author = {H. Fr\"ohlich and A. Zell},
  title = {Efficient Parameter Selection for Support Vector Machines in Classification
	and Regression via Model-Based Global Optimization},
  booktitle = {Proc. Int. Joint Conf. Neural Networks},
  year = {2005},
  pages = {1431 - 1438}
}

@CONFERENCE{Froe04,
  author = {H. Fr\"ohlich and A. Zell},
  title = {{Feature Subset Selection for Support Vector Machines by Incremental
	Regularized Risk Minimization}},
  booktitle = {Proc. IEEE Int. Joint Conf. on Neural Networks (IJCNN)},
  year = {2004},
  volume = {3},
  pages = {2041 - 2046}
}

@ARTICLE{FreundBoosting1996,
  author = {Y. Freund and R. Shapire},
  title = {A decision-theoretic generalization of on-line learning and an application
	to boosting},
  journal = {J. Comp. and Syst. Sci.},
  year = {1996},
  volume = {55},
  pages = {119 - 139},
  number = {1},
  owner = {froehlih},
  timestamp = {2006.10.26}
}

@ARTICLE{Fried05SVDimpute,
  author = {S. Friedland and A. Niknejad and L. Chihara},
  title = {{A Simultaneous Reconstruction of Missing Data in DNA Microarrays}},
  journal = {Linear Algebra Appl.},
  year = {2005},
  note = {to appear}
}

@ARTICLE{GasteigerPartialCharge78,
  author = {J. Gast\-eiger and M. Marsili},
  title = {{A} {N}ew {M}odel for {C}alculating {A}tomic {C}harges in {M}olecules},
  journal = {Tetrahedron Lett.},
  year = {1978},
  volume = {34},
  pages = {3181--3184}
}

@ARTICLE{gatViks03,
  author = {I. Gat-Viks and R. Sharan and R. Shamir},
  title = {Scoring clustering solutions by their biological relevance},
  journal = {Bioinformatics},
  year = {2003},
  volume = {19},
  pages = {2381-2389},
  number = {18},
  doi = {DOI: 10.1093/bioinformatics/btg330}
}

@BOOK{GelmanBayesBook2004,
  title = {Bayesian Data Analysis},
  publisher = {Chapman \& Hall/CRC},
  year = {2004},
  author = {A. Gelman and J. Carlin and H. Stern and D. Rubin},
  owner = {froehlih},
  timestamp = {2006.10.23}
}

@MISC{genelynx,
  author = {{Gene {L}ynx}},
  howpublished = {http://www.genelynx.org},
  year = {2004},
  groupsearch = {0},
  keywords = {software}
}

@ARTICLE{Godden2003RecPartitioning,
  author = {J. Godden and J. Furr and L. Xue and F. Stahura and J. Bajorath},
  title = {Recursive Median Partitioning for Virtual Screening of Large Databases},
  journal = {J. Chem. Inf. Comp. Sci.},
  year = {2003},
  volume = {43},
  pages = {182 - 188},
  owner = {holger},
  timestamp = {2006.10.15}
}

@ARTICLE{goeman04,
  author = {Goeman, J.J. and van de Geer, S.A. and de Kort, F. and van Houwelingen,
	H.C.},
  title = {A global test for groups of genes: testing association with a clinical
	outcome.},
  journal = {Bioinformatics},
  year = {2004},
  volume = {20},
  pages = {93-99},
  number = {1},
  doi = {10.1093/bioinformatics/btg382}
}

@CONFERENCE{GohlkeHIA01,
  author = {H. Gohlke and F. Dullweber and W. Kamm and J. M\"arz and T. Kissel
	and G. Klebe},
  title = {Prediction of Human Intestinal Absorption using a combined 'Simmulated
	Annealing/Backpropagation Neural Network' Approach},
  booktitle = {Rational Approaches Drug Des.},
  year = {2001},
  editor = {H.-D. H\"ultje and W. Sippl},
  pages = {261 - 270},
  address = {Barcelona},
  publisher = {Prous Science Press}
}

@BOOK{Goldberg98,
  title = {Genetic Algorithms in Search, Optimization and Machine Learning},
  publisher = {Addison Wesley},
  year = {1998},
  author = {D. Goldberg},
  address = {Reading}
}

@ARTICLE{Golub99,
  author = {T. Golub and D. Slonim and P. Tamayo and C. Huard and M. Gaasenbeek
	and J. Mesirov and H. Coller and M. Loh and J. Downing and M. Caligiuri
	and C. D. Bloomfield and E. S. Lander},
  title = {{Molecular classification of cancer: Class discovery and class prediction
	by gene expression monitoring}},
  journal = {Science},
  year = {1999},
  volume = {286},
  pages = {531 - 537}
}

@ARTICLE{golub99,
  author = {Golub, T.R. and Slonim, D.K. and Tamayo, P. and Huard, C. and Gaasenbeek,
	M. and Mesirov, J.P. and Coller, H. and Loh, M.L. and Downing, J.R.
	and Caliguri, M.A. and Bloomfield, C.D. and Lander, E.S.},
  title = {Molecular Classification of Cancer: Class Discovery by Gene Expression
	Monitoring},
  journal = {Science},
  year = {1999},
  volume = {286},
  pages = {531-537},
  groupsearch = {0},
  keywords = {supervised methods}
}

@ARTICLE{OrlandRGonzalez10112006SimAnn,
  author = {Gonzalez, Orland R. and Kuper, Christoph and Jung, Kirsten and Naval,
	Prospero C., Jr. and Mendoza, Eduardo},
  title = {{Parameter estimation using Simulated Annealing for S-system models
	of biochemical networks}},
  journal = {Bioinformatics},
  year = {2006},
  pages = {btl522},
  abstract = {Motivation: High-throughput technologies now allow the acquisition
	of biological data such as comprehensive biochemical time-courses
	at unprecedented rates. These temporal profiles carry topological
	and kinetic information regarding the biochemical network from which
	they were drawn. Retrieving this information will require systematic
	application of both experimental and computational methods.Results:
	S-systems are non-linear mathematical approximative models based
	on the power-law formalism. They provide a general framework for
	the simulation of integrated biological systems exhibiting complex
	dynamics such as genetic circuits, signal transduction and metabolic
	networks. We describe how the heuristic optimization technique Simulated
	Annealing can be effectively used for estimating the parameters of
	S-systems from time-course biochemical data. We demonstrate our methods
	using 3 artificial networks designed to simulate different network
	topologies and behavior. We then end with an application to a real
	biochemical network by creating a working model for the cadBA system
	in E. coli.Availability: The source code written in C++ is available
	at http://www.engg.upd.edu.ph/~naval/bioinformcode.html. All the
	necessary programs including the required compiler are described
	in a document archived with the source code.},
  doi = {10.1093/bioinformatics/btl522},
  eprint = {http://bioinformatics.oxfordjournals.org/cgi/reprint/btl522v1.pdf},
  url = {http://bioinformatics.oxfordjournals.org/cgi/content/abstract/btl522v1}
}

@ARTICLE{gowda78,
  author = {Gowda, K.C. and Krishna, G.},
  title = {Agglomertative clustering using the concept of mutual nearest neighborhood},
  journal = {Pattern Recognition},
  year = {1978},
  volume = {10},
  pages = {105-112},
  groupsearch = {0},
  keywords = {mathematical clustering}
}

@ARTICLE{GutmannRBFOpt01,
  author = {H. Gutmann},
  title = {A radial basis function method for global optimization},
  journal = {J. Global Optimization},
  year = {2001},
  volume = {19},
  pages = {201 - 227},
  number = {3}
}

@ARTICLE{GuyEli03,
  author = {I. Guyon and A. Elisseeff},
  title = {{An Introduction into Variable and Feature Selection}},
  journal = {{J. Machine Learning Research Special Issue on Variable and Feature
	Selection}},
  year = {2003},
  volume = {3},
  pages = {1157 - 1182}
}

@ARTICLE{GuyWesBarVap02,
  author = {I. Guyon and J. Weston and S. Barnhill and V. Vapnik},
  title = {{Gene Selection for Cancer Classification using Support Vector Machines}},
  journal = {Machine Learning},
  year = {2002},
  volume = {46},
  pages = {389 - 422}
}

@CONFERENCE{gaertnerGraphKer03,
  author = {T. G{\"a}rtner and P. Flach and S. Wrobel},
  title = {{On graph kernels: Hardness results and efficient alternatives}},
  booktitle = {Proc. 16th Ann. Conf. Comp. Learning Theory and 7th Ann. Workshop
	on Kernel Machines},
  year = {2003}
}

@ARTICLE{hal98all,
  author = {T. A. Halgren},
  title = {{M}erck molecular force field. {I--V}. {MMFF94} {B}asics and {P}arameters},
  journal = {J. Comput. Chem.},
  year = {1998},
  volume = {17},
  pages = {490--641},
  doi = {10.1002/(SICI)1096-987X(199604)17:5/6<490::AID-JCC1>3.0.CO;2-P},
  owner = {JoergKurtWegner},
  timestamp = {2006.10.15}
}

@ARTICLE{hanisch02,
  author = {D. Hanisch and A. Zien and R. Zimmer and T. Lengauer},
  title = {Co-clustering of biological networks and gene expression data},
  journal = {Bioinformatics},
  year = {2002},
  volume = {18 (Supplement)},
  pages = {S145-S154},
  groupsearch = {0},
  keywords = {co-clustering methods}
}

@INPROCEEDINGS{harel01,
  author = {Harel, D. and Koren, Y.},
  title = {Clustering Spatial Data Using Random Walks},
  booktitle = {Proceedings of the seventh ACM SIGKDD international conference on
	Knowledge discovery and data mining},
  year = {2001},
  pages = {281-286},
  publisher = {ACM Press, New York, NY, USA},
  groupsearch = {0},
  keywords = {mathematical clustering}
}

@INPROCEEDINGS{hartemink01,
  author = {Hartemink, A.J. and Gifford, D.K. and Jaakkola, T.S. and Young, R.A.},
  title = {Using graphical models and genomic expression data to statistically
	validate models of genetic regulatory networks},
  booktitle = {Proceedings of the 2001 Pacific Symposium on Biocomputing (PSB 2001)},
  year = {2001},
  pages = {422-33.},
  groupsearch = {0},
  keywords = {gene network inference}
}

@ARTICLE{HastieSVMModeSel04,
  author = {T. Hastie and S. Rosset and R. Tishbirani and J. Zhu},
  title = {The Entire Regularization Path for Support Vector Machines},
  journal = {J. Machine Learning Research},
  year = {2004},
  volume = {5},
  pages = {1391 - 1415}
}

@BOOK{HastieTibshiraniBook2001,
  title = {The Elements of Statistical Learning},
  publisher = {Springer},
  year = {2001},
  author = {T. Hastie and R. Tibshirani and J. Friedman},
  owner = {froehlih},
  timestamp = {2006.10.23}
}

@TECHREPORT{Haussler99,
  author = {D. Haussler},
  title = {Convolution Kernels on Discrete Structures},
  institution = {University of California Santa Cruz},
  year = {1999},
  number = {UCSC-CRL-99-10}
}

@ARTICLE{HeckermanBN97,
  author = {D. Heckerman},
  title = {A Tutorial on Learning With Bayesian Networks},
  journal = {Data Mining and Knowledge Discovery},
  year = {1997},
  volume = {1},
  pages = {79 - 119}
}

@ARTICLE{vanHelden00,
  author = {van Helden, J. and Gilbert, D. and Wernisch, L. and Schroeder, K.
	and Wodak, S.},
  title = {Applications of regulatory sequence analysis and metabolic network
	analysis to the interpretation of gene expression data},
  journal = {LNCS},
  year = {2000},
  volume = {2066},
  pages = {155-172},
  groupsearch = {0},
  keywords = {pathway scoring methods}
}

@ARTICLE{Helma01,
  author = {C. Helma and R. King and S. Kramer},
  title = {The Predictive Toxicology Challenge 2000-2001},
  journal = {Bioinformatics},
  year = {2001},
  volume = {17},
  pages = {107 - 108}
}

@ARTICLE{Hoeffding63,
  author = {W. Hoeffding},
  title = {Probability inequalities for sums of bounded random variables},
  journal = {J. American Statist. Assoc.},
  year = {1963},
  volume = {58},
  pages = {13 - 30}
}

@ARTICLE{Hoerl70RidgeReg,
  author = {A. Hoerl and R. Kennard},
  title = {Ridge regression: Biased estimation for nonorthogonal problems},
  journal = {Technometrics},
  year = {1970},
  volume = {12},
  pages = {55 - 67},
  number = {1}
}

@ARTICLE{HotellingCCA36,
  author = {H. Hotelling},
  title = {Relations between two sets of variables},
  journal = {Biometrika},
  year = {1936},
  volume = {28},
  pages = {321 - 377}
}

@ARTICLE{HotellingPCA33,
  author = {H. Hotelling},
  title = {Analysis of a complex of statistical variables into principal components},
  journal = {J. Educat. Psychol.},
  year = {1933},
  volume = {24},
  pages = {417 - 441 and 498 - 520}
}

@ARTICLE{HouBBB03,
  author = {T. Hou and X. Xu},
  title = {ADME Evaluation in Drug Discovery. 3. Modelling Blood-Brain Barrier
	Partitioning Using Simple Molecular Descriptors},
  journal = {J. Chem. Inf. Comput. Sci.},
  year = {2003},
  volume = {43},
  pages = {2137 - 2152},
  number = {6}
}

@ARTICLE{Huber2002VSN,
  author = {W. Huber and A. Heydebreck and H. S\"ultmann and A. Poustka and M.
	Vingron},
  title = {Variance Stabilization Applied to Microarray Data Calibration and
	to the Quantification of Differentiel Expression},
  journal = {Bioinformatics},
  year = {2002},
  volume = {18},
  pages = {S96 - S104},
  owner = {froehlih},
  timestamp = {2006.11.30}
}

@MISC{fibroblastData,
  author = {{Human Fibroblast Serum Response Dataset}},
  howpublished = {\\http://genome-www.stanford.edu/serum/data.html},
  year = {1999},
  groupsearch = {0},
  keywords = {biological datasets}
}

@ARTICLE{Huuskonen00,
  author = {J. Huuskonen},
  title = {{Estimation of Aqueous Solubility for Diverse Set of Organic Compounds
	Based on Molecular Topology}},
  journal = {J. Chem. Inf. Comput. Sci.},
  year = {2000},
  volume = {40},
  pages = {773-777}
}

@ARTICLE{hvidsten03,
  author = {T. Hvidsten and A. Laegreid and J. Komorowski},
  title = {Learning rule-based models of biological process from gene expression
	time profiles using {G}ene {O}ntology},
  journal = {Bioinformatics},
  year = {2003},
  volume = {19},
  pages = {1116-1123},
  number = {9},
  keywords = {gene ontology supervised methods}
}

@CONFERENCE{Inokuchi00,
  author = {A. Inokuchi and T. Washio and H. Motoda},
  title = {An Apriori-based algorithm for mining frequent substructures from
	graph data},
  booktitle = {Proc. 4th PKDD},
  year = {2000},
  pages = {13 - 23}
}

@ARTICLE{iyer99,
  author = {V. Iyer and M. Eisen and D. Ross and G. Schuler and T. Moore and
	J. Lee and J. Trent and L. Staudt and J. Hudson Jr, and M. Boguski
	and D. Lashkari and D. Shalon and D. Botstein and P. Brown},
  title = {The Transcriptional Program in Response of Human Fibroblasts to Serum},
  journal = {Science},
  year = {1999},
  volume = {283},
  pages = {83-87},
  groupsearch = {0},
  keywords = {original papers on biological datasets}
}

@CONFERENCE{JakHau99,
  author = {T. S. Jaakkola and D. Haussler},
  title = {Probalistic kernel regression models},
  booktitle = {Proc. 1999 Conf. AI and Statistics},
  year = {1999}
}

@BOOK{jain88,
  title = {Algorithms for Clustering Data},
  publisher = {Prentice Hall},
  year = {1988},
  author = {Jain, A.K. and Dubes, R.C.},
  address = {Englewood Cliffs, New Jersey 07632},
  groupsearch = {0},
  keywords = {algorithmic books}
}

@BOOK{jainBookClustering88,
  title = {Algorithms for Clustering Data},
  publisher = {Prentice-Hall},
  year = {1988},
  author = {A. Jain and R. Dubes},
  address = {Englewood Cliffs, NJ}
}

@ARTICLE{jain99data,
  author = {A. K. Jain and M. N. Murty and P. J. Flynn},
  title = {Data clustering: a review},
  journal = {ACM Computing Surveys},
  year = {1999},
  volume = {31},
  pages = {264--323},
  number = {3},
  url = {citeseer.ist.psu.edu/jain99data.html}
}

@INPROCEEDINGS{Jiang98,
  author = {J. Jiang and D. Conrath},
  title = {Semantic similarity based on corpus statistics and lexical taxonomy},
  booktitle = {Proceedings of the International Conference on Research in Computational
	Linguistics},
  year = {1998},
  address = {Taiwan},
  groupsearch = {0},
  keywords = {semantic distances}
}

@CONFERENCE{JoachimsTransSVM03,
  author = {T. Joachims},
  title = {Transductive Learning via Spectral Graph Partitioning},
  booktitle = {Int. Conf. Machine Learning},
  year = {2003}
}

@CONFERENCE{JoachimsXiAlpha00,
  author = {T. Joachims},
  title = {Estimating the Generalization Performance of a SVM Efficiently},
  booktitle = {Proc. Int. Conf. Machine Learning},
  year = {2000},
  publisher = {Morgan Kaufmann}
}

@CONFERENCE{JohKohPfl94,
  author = {G. John and R. Kohavi and K. Pfleger},
  title = {Irrelevant features and the subset selection problem},
  booktitle = {Machine Learning: Proc. 11th Int. Conf.},
  year = {1994},
  pages = {121 - 129},
  publisher = {Morgan Kaufmann}
}

@ARTICLE{PerttunenDIRECT93,
  author = {D. Jones and C. Perttunnen and B. Stuckman},
  title = {Lipschitzian Optimization without the Lipschitz Constant},
  journal = {J. Optimization Theory and Applications},
  year = {1993},
  volume = {79},
  pages = {157 - 181},
  number = {1}
}

@ARTICLE{JonesEGO98,
  author = {D. Jones and M. Schonlau and W. Welch},
  title = {Efficient Global Optimization of Expensive Black-Box Functions},
  journal = {J. Global Optimization},
  year = {1998},
  volume = {13},
  pages = {455 - 492}
}

@ARTICLE{joslyn04categorizer,
  author = {C.A. Joslyn and S.M. Mniszewski and A. Fulmer and G. Heaton},
  title = {The Gene Ontology Categorizer},
  journal = {Bioinformatics},
  year = {2004},
  volume = {20},
  pages = {i169-i177},
  number = {1},
  doi = {10.1093/bioinformatics/bth921}
}

@CONFERENCE{KannanSpectral00,
  author = {R. Kannan and S. Vempala},
  title = {On clusterings - good, bad and spectral},
  booktitle = {Proc. Symp. Found. Comp. Sci.},
  year = {2000},
  pages = {367 - 377}
}

@ARTICLE{KansyHIA98,
  author = {M. Kansy and F. Senner and K. Gubernator},
  title = {Physicochemical High Throughput Screening: Parallel Artificial Membrane
	Permeation Assay in the Description of Passive Absorption Processes},
  journal = {J. Med. Chem.},
  year = {1998},
  volume = {41},
  pages = {1007 - 1010}
}

@INCOLLECTION{KashimaSchoelkpfbook04,
  author = {H. Kashima and K. Tsuda and A. Inokuchi},
  title = {Kernels for Graphs},
  booktitle = {Kernel Methods in Computational Biology},
  publisher = {MIT Press},
  year = {2004},
  editor = {B. Sch\"olkopf and K. Tsuda and J.-P. Vert},
  pages = {155 - 170},
  address = {Cambridge, MA}
}

@CONFERENCE{Kashima03,
  author = {H. Kashima and K. Tsuda and A. Inokuchi},
  title = {Marginalized Kernels Between Labeled Graphs},
  booktitle = {Proc. 20th Int. Conf. on Machine Learning},
  year = {2003}
}

@BOOK{Kaufman1990ClusteringBook,
  title = {Finding Groups in Data: An Introduction to Cluster Analysis},
  publisher = {Wiley},
  year = {1990},
  author = {L. Kaufman and P. Rousseeuw},
  address = {New York},
  owner = {froehlih},
  timestamp = {2007.02.07}
}

@ARTICLE{KimWahba71,
  author = {G. Kimeldorf and G. Wahba},
  title = {Some results on Tchebycheffian spline functions},
  journal = {J. Math. Anal. and Appl.},
  year = {1971},
  volume = {33},
  pages = {82 - 95}
}

@CONFERENCE{KirRen92,
  author = {K. Kira and L. Rendell},
  title = {{A practical approach to feature selection}},
  booktitle = {Proc. Int. Conf. Machine Learning},
  year = {1992},
  pages = {249 - 256}
}

@ARTICLE{Kirkpatrick1983SimAnn,
  author = {S. Kirkpatrick and C. D. Gelatt and M. P. Vecchi},
  title = {Optimization by Simulated Annealing},
  journal = {Science},
  year = {1983},
  volume = {220},
  pages = {671 - 680},
  number = {4598},
  owner = {froehlih},
  timestamp = {2006.11.28}
}

@ARTICLE{Kohavi97,
  author = {R. Kohavi and G. John},
  title = {{Wrappers for Feature Subset Selection}},
  journal = {Artificial Intelligence},
  year = {1997},
  volume = {97},
  pages = {273 - 324},
  number = {12}
}

@BOOK{KohonenSOMs1995,
  title = {Self Organizing Maps},
  publisher = {Springer},
  year = {1995},
  author = {T. Kohonen},
  address = {Berlin},
  owner = {froehlih},
  timestamp = {2006.10.26}
}

@CONFERENCE{Kononenko94,
  author = {I. Kononenko},
  title = {{Estimating attributes: Analysis and extensions of RELIEF}},
  booktitle = {Proc. Europ. Conf. Machine Learning},
  year = {1994},
  pages = {171 - 182}
}

@ARTICLE{KonHon97,
  author = {I. Kononenko and S. J. Hong},
  title = {{Attribute Selection for Modeling}},
  journal = {Future Generation Computer Systems},
  year = {1997},
  volume = {13},
  pages = {181 - 195},
  number = {2 - 3}
}

@CONFERENCE{KrishnaJCFO003,
  author = {B. Krishnapuram and L. Carin and A. Hartemink},
  title = {Joint classifier and feature optimization for cancer diagnosis using
	gene expression data},
  booktitle = {Proc. An. Int. Conf. Research in computational molecular biology},
  year = {2003},
  pages = {167 - 175},
  publisher = {ACM Press, NY}
}

@INPROCEEDINGS{kruskal56,
  author = {Kruskal, J.B},
  title = {On the shortest spanning subtree of a graph and the travelling salesman
	problem},
  booktitle = {Proc. Amer. Math. Soc.},
  year = {1956},
  volume = {7},
  pages = {48-50},
  groupsearch = {0},
  keywords = {minimum spanning trees}
}

@CONFERENCE{KubinyiReview04,
  author = {H. Kubinyi},
  title = {Changing Paradigms in Drug Discovery},
  booktitle = {Proc. Int. Beilstein Workshop},
  year = {2004},
  editor = {M. Hicks et al.},
  pages = {51 - 72},
  address = {Berlin},
  publisher = {Logos-Verlag}
}

@ARTICLE{KubinyiDrugResearch03,
  author = {H. Kubinyi},
  title = {{Drug research: myths, hype and reality}},
  journal = {Nature Reviews: Drug Discovery},
  year = {2003},
  volume = {2},
  pages = {665-668},
  groupsearch = {0},
  pdf = {kub03.pdf},
  url = {http://home.t-online.de/home/kubinyi/nrdd-pub-08-03.pdf}
}

@ARTICLE{KubinyiQSARHistory02,
  author = {H. Kubinyi},
  title = {{F}rom {N}arcosis to {H}yperspace: {T}he {H}istory of {QSAR}},
  journal = {Quant. Struct. Act. Relat.},
  year = {2002},
  volume = {21},
  pages = {348-356},
  groupsearch = {0},
  pdf = {kub02.pdf}
}

@ARTICLE{KuhnMunkres55,
  author = {H. Kuhn},
  title = {The Hungarian Method for the Assignment Problem},
  journal = {Naval Res. Logist. Quart.},
  year = {1955},
  volume = {2},
  pages = {83 - 97}
}

@CONFERENCE{KKTTheorem51,
  author = {H. Kuhn and A. Tucker},
  title = {Nonlinear programming},
  booktitle = {Proc. 2nd Berkely Symposium on Mathematical Statistics and Probabilistics},
  year = {1951},
  pages = {481 - 492},
  address = {Berkley},
  publisher = {University of California Press}
}

@INPROCEEDINGS{kurhekar02,
  author = {Kurhekar, M.P. and Adak, S. and Jhunjhunwala, S. and Raghupathy,
	K.},
  title = {Genome-wide pathway analysis and visulization using gene expression
	data},
  booktitle = {Proceedings of the Pacific Symposium on Biocomputing},
  year = {2002},
  pages = {462-473},
  groupsearch = {0},
  keywords = {pathway scoring methods}
}

@ARTICLE{KwokEvidenceFrameWorkSVM00,
  author = {J. Kwok},
  title = {The Evidence Framework Applied to Support Vector Machines},
  journal = {IEEE Transactions on Neural Networks},
  year = {2000},
  volume = {11},
  pages = {1162 - 1173},
  number = {5}
}

@ARTICLE{laiKCCA00,
  author = {P. Lai and C. Fyfe},
  title = {Kernel and nonlinear canonical correlation analysis},
  journal = {Int. Journal of Neural Systems},
  year = {2000},
  volume = {10},
  pages = {365 - 377},
  number = {5}
}

@ARTICLE{Cris04,
  author = {G. Lanckriet and N. Cristianini and P. Bartlett and L. El Ghaoui
	and M. Jordan},
  title = {Learning the Kernel Matrix with Semidefinite Programming},
  journal = {J. Machine Learning Research},
  year = {2004},
  volume = {5},
  pages = {27 - 72}
}

@ARTICLE{LangeStability,
  author = {Tilman Lange and Volker Roth and Mikio L. Braun and Joachim M. Buhmann},
  title = {Stability-based validation of clustering solutions},
  journal = {Neural Computation},
  year = {2004},
  volume = {16},
  pages = {1299--1323},
  number = {6},
  doi = {http://dx.doi.org/10.1162/089976604773717621},
  issn = {0899-7667},
  publisher = {MIT Press}
}

@CONFERENCE{KwokBayesianSVR01,
  author = {M. Law and J. Kwok},
  title = {Bayesian Support Vector Regression},
  booktitle = {Proc. 11th Int. Workshop on AI and Statistics (AISTATS 2001)},
  year = {2001},
  pages = {239 - 244}
}

@ARTICLE{lee04,
  author = {S. Lee and J. Hur and Y. Kim},
  title = {A graph-theoretic modeling on GO space for biological interpretation
	on gene clusters},
  journal = {Bioinformatics},
  year = {2004},
  volume = {20},
  pages = {381-388},
  number = {3},
  doi = {10.1093/bioinformatics/btg420}
}

@ARTICLE{lenhard01genelynx,
  author = {B. Lenhard and W.S. Hayes and W.W. Wassermann},
  title = {{G}ene{L}ynx: A Gene-Centric Portal to the Human Genome},
  journal = {Genome Research},
  year = {2001},
  volume = {11},
  pages = {2151-2157},
  number = {12},
  month = {December}
}

@INCOLLECTION{LeslieStringKernels04,
  author = {C. Leslie and R. Kuang and E. Eskin},
  title = {Inexact Matching String Kernels for Protein Classification},
  booktitle = {Kernel Methods in Computational Biology},
  publisher = {MIT Press},
  year = {2004},
  editor = {B. Sch\"olkopf and K. Tsuda and J.-P. Vert},
  pages = {95 - 112},
  address = {Cambridge, MA}
}

@ARTICLE{Liao2004localFDR,
  author = {J. Liao and Y. Lin and Z. Selvanayagam and W. Shih},
  title = {A mixture model for estimating the local false discovery rate in
	DNA microarray analysis},
  journal = {Bioinformatics},
  year = {2004},
  volume = {20},
  pages = {2694 - 2701},
  number = {16},
  owner = {froehlih},
  timestamp = {2007.02.02}
}

@INPROCEEDINGS{Lin98,
  author = {D. Lin},
  title = {An information-theoretic definition of similarity},
  booktitle = {Proceedings of the 15th International Conference on Machine Learning},
  year = {1998},
  editor = {Morgan Kaufmann},
  volume = {1},
  pages = {296-304},
  address = {San Francisco, CA},
  groupsearch = {0},
  keywords = {semantic distances}
}

@ARTICLE{LipRule97,
  author = {C. Lipinski and F. Lombardo and B. Dominy and P. Feeney},
  title = {Experimental and computational approaches to estimate solubility
	and permeability in drug discovery and development settings},
  journal = {Adv. Drug Deliv. Rev.},
  year = {1997},
  volume = {23},
  pages = {3 - 26}
}

@INPROCEEDINGS{Lord03,
  author = {Lord, P.W. and Stevens, R.D. and Brass, A. and Goble, C.A.},
  title = {Semantic Similarity Measures as Tools for Exploring the Gene Ontology},
  booktitle = {Proceedings of the Pacific Symposium on Biocomputing},
  year = {2003},
  pages = {601-612},
  groupsearch = {0},
  keywords = {semantic distances}
}

@ARTICLE{Lord02,
  author = {Lord, P.W. and Stevens, R.D. and Brass, A. and Goble, C.A.},
  title = {Semantic Similarity Measures across the Gene Ontology: the relationship
	between sequence and annotation},
  journal = {Bioinformatics},
  year = {2002},
  volume = {19},
  pages = {1275-1283},
  groupsearch = {0},
  keywords = {semantic distances}
}

@ARTICLE{AlexanderVLukashin05012001SimAnn,
  author = {Lukashin, Alexander V. and Fuchs, Rainer},
  title = {{Analysis of temporal gene expression profiles: clustering by simulated
	annealing and determining the optimal number of clusters}},
  journal = {Bioinformatics},
  year = {2001},
  volume = {17},
  pages = {405-414},
  number = {5},
  abstract = {Motivation: Cluster analysis of genome-wide expression data from DNA
	microarray hybridization studies has proved to be a useful tool for
	identifying biologically relevant groupings of genes and samples.
	In the present paper, we focus on several important issues related
	to clustering algorithms that have not yet been fully studied. Results:
	We describe a simple and robust algorithm for the clustering of temporal
	gene expression profiles that is based on the simulated annealing
	procedure. In general, this algorithm guarantees to eventually find
	the globally optimal distribution of genes over clusters. We introduce
	an iterative scheme that serves to evaluate quantitatively the optimal
	number of clusters for each specific data set. The scheme is based
	on standard approaches used in regular statistical tests. The basic
	idea is to organize the search of the optimal number of clusters
	simultaneously with the optimization of the distribution of genes
	over clusters. The efficiency of the proposed algorithm has been
	evaluated by means of a reverse engineering experiment, that is,
	a situation in which the correct distribution of genes over clusters
	is known a priori. The employment of this statistically rigorous
	test has shown that our algorithm places greater than 90% genes into
	correct clusters. Finally, the algorithm has been tested on real
	gene expression data (expression changes during yeast cell cycle)
	for which the fundamental patterns of gene expression and the assignment
	of genes to clusters are well understood from numerous previous studies.
	Availability: The source code of the program implementing the algorithm
	is available upon request from the authors. Contact: alex_lukashin@biogen.com},
  doi = {10.1093/bioinformatics/17.5.405},
  eprint = {http://bioinformatics.oxfordjournals.org/cgi/reprint/17/5/405.pdf},
  url = {http://bioinformatics.oxfordjournals.org/cgi/content/abstract/17/5/405}
}

@ARTICLE{LuxCompression04,
  author = {U. Luxburg and O. Bousquet and B. Sch\"olkopf},
  title = {A Compression Approach to Support Vector Model Selection},
  journal = {J. Machine Learning Research},
  year = {2004},
  volume = {5},
  pages = {293 - 323}
}

@INPROCEEDINGS{yalmip,
  author = {J. L{\"o}fberg},
  title = {{YALMIP} : A Toolbox for Modeling and Optimization in {MATLAB}},
  booktitle = {Proceedings of the {CACSD} Conference},
  year = {2004},
  address = {Taipei, Taiwan},
  note = {Available from http://control.ee.ethz.ch/$\sim$joloef/yalmip.php}
}

@CONFERENCE{MacKayGP97,
  author = {D. MacKay},
  title = {{Gaussian Processes - A Replacement for Supervised Neural Networks?}},
  booktitle = {Proc. Neural Inf. Proc. Syst.},
  year = {1997},
  note = {Lecture note}
}

@ARTICLE{MacKayEvidence92,
  author = {D. MacKay},
  title = {{The Evidence Framework Applied to Classification Networks}},
  journal = {Neural Computation},
  year = {1992},
  volume = {4},
  pages = {720 - 736},
  number = {5}
}

@INCOLLECTION{MaggioraChemSim04,
  author = {G. Maggiora and V. Shanmugasundaram},
  title = {Molecular Similarity Measures},
  booktitle = {Chemoinformatics},
  publisher = {Humana Press},
  year = {2004},
  editor = {J. Bajorath},
  pages = {1 - 50}
}

@INCOLLECTION{Waterbeemd03BookBioavail,
  author = {A. Mandagere and B. Jones},
  title = {Prediction of Bioavailability},
  booktitle = {Drug Bioavailability},
  publisher = {Wiley-VCH},
  year = {2003},
  editor = {H. van de Waterbeemd and H. Lennern\"as and P. Artursson},
  pages = {444 - 460},
  address = {Weinheim}
}

@PHDTHESIS{Markowetz2006Thesis,
  author = {F. Markowetz},
  title = {Probabilistic Models for Gene Silencing Data},
  school = {Free University Berlin},
  year = {2006},
  owner = {froehlih},
  timestamp = {2007.09.24}
}

@ARTICLE{Markowetz2005Inference,
  author = {F. Markowetz and J. Bloch and R. Spang},
  title = {Non-transcriptional pathway features reconstructed from secondary
	effects of RNA interference},
  journal = {Bioinformatics},
  year = {2005},
  volume = {21},
  pages = {4026 - 4032},
  number = {21},
  owner = {froehlih},
  timestamp = {2006.11.28}
}

@INPROCEEDINGS{Markowetz2007,
  author = {F. Markowetz and D. Kostka and O. Troyanskaya and R. Spang},
  title = {Nested Effects Models for High-dimensional Phenotyping Screens},
  booktitle = {Proc. Int. Conf. on Int. Syst. for Mol. Biol. (ISMB)},
  year = {2007},
  note = {in press},
  owner = {froehlih},
  pdf = {/home/froehlih/Papers/Artikel/MarkowetzISMB07.pdf},
  timestamp = {2006.11.28}
}

@INCOLLECTION{martinPharamcophore98,
  author = {Y. Martin},
  title = {{P}harmacophore mapping},
  booktitle = {Designing Bioactive Molecules},
  publisher = {Oxford University Press},
  year = {1998},
  editor = {Y. Martin and P. Willett},
  pages = {121--148}
}

@ARTICLE{MartinSim02,
  author = {Y. Martin and J. Kofron and L. Traphagen},
  title = {Do Structurally Similar Molecules Have Similar Biological Activity?},
  journal = {J. Med. Chem.},
  year = {2002},
  volume = {45},
  pages = {4350 - 4358}
}

@BOOK{LEDABook99,
  title = {{The LEDA Platform of Combinatorial and Geometric Computing}},
  publisher = {Cambridge University Press},
  year = {1999},
  author = {K. Mehlhorn and S. N\"aher}
}

@CONFERENCE{meila00learning,
  author = {M. Meila and J. Shi},
  title = {Learning segmentation by random walks},
  booktitle = {Adv. Neural Inf. Proc. Syst. 13},
  year = {2001},
  pages = {873-879}
}

@ARTICLE{meila01random,
  author = {M. Meila and J. Shi},
  title = {A random walks view of spectral segmentation},
  journal = {AI and Statistics (AISTATS)},
  year = {2001}
}

@ARTICLE{Mercer09,
  author = {J. Mercer},
  title = {Functions of positive and negative type and their connection with
	the theory of integral equations},
  journal = {Philosophical Transactions of the Royal Society},
  year = {1909},
  volume = {A 209},
  pages = {415 - 446}
}

@BOOK{michalewicz96,
  title = {Genetic Algorithms + Data Structures = Evolution Programs},
  publisher = {Springer, Berlin},
  year = {1996},
  author = {Michalewicz, Z.},
  groupsearch = {0},
  keywords = {algorithmic books evolutionary algorithms}
}

@ARTICLE{Mitra04ActiveLearningSVM,
  author = {P. Mitra and C. Murphy and S. Pal},
  title = {A probabilistic active support vector learning algorithm},
  journal = {Pattern Analysis and Machine Intelligence, IEEE Transactions on},
  year = {2004},
  volume = {26},
  pages = {413 - 418},
  number = {3}
}

@CONFERENCE{BennetPatternSearch02,
  author = {M. Momma and K. Bennett},
  title = {A Pattern Search Method for Model Selection of Support Vector Regression},
  booktitle = {SIAM Conf. on Data Mining},
  year = {2002}
}

@ARTICLE{Moser1999FST,
  author = {Moser, P.C. and Sanger, D.J.},
  title = {{5-HT1A receptor antagonists neither potentiate nor inhibit the effects
	of fluoxetine and befloxatone in forced swim test in rats}},
  journal = {Eur. J. Pharmacol.},
  year = {1999},
  volume = {372},
  pages = {127-134},
  owner = {froehlih},
  timestamp = {2006.07.13}
}

@CONFERENCE{Muslea02SemiActive,
  author = {I. Muslea and S. Minton and C. Knoblock},
  title = {Active + semi-supervised learning = robust multi-view learning},
  booktitle = {Proc. 19th Int. Conf. Machine Learning},
  year = {2002},
  pages = {435 - 442}
}

@CONFERENCE{NadBen00,
  author = {C. Nadeau and Y. Bengio},
  title = {{Inference for the Generalization Error}},
  booktitle = {Adv. Neural Inf. Proc. Syst. 12},
  year = {2000},
  editor = {S. Solla and T. Leen and K.-R. M\"uller},
  address = {Cambridge, MA},
  publisher = {MIT Press}
}

@CONFERENCE{ng01spectral,
  author = {A. Ng and M. Jordan and Y. Weiss},
  title = {On spectral clustering: Analysis and an algorithm},
  booktitle = {Adv. Neural Inf. Proc. Syst. 14},
  year = {2002}
}

@ARTICLE{nieselt97,
  author = {Nieselt-Struwe, Katja},
  title = {Graphs in Sequence Spaces: a Review of Statistical Geometry},
  journal = {Biophysical Chemistry},
  year = {1997},
  volume = {66},
  pages = {111-131}
}

@ARTICLE{Nik03,
  author = {N. Nikolova and J. Jaworska},
  title = {{Approaches to Measure Chemical Similarity - a Review}},
  journal = {QSAR \& Combinatorial Science},
  year = {2003},
  volume = {22},
  number = {9-10}
}

@INCOLLECTION{Waterbeemd03BookSolub,
  author = {U. Norinder and M. Haeberlein},
  title = {Calculated Molecular Properties and Multivariate Statistical Analysis
	in Absorption Prediction},
  booktitle = {Drug Bioavailability},
  publisher = {Wiley-VCH},
  year = {2003},
  editor = {H. van de Waterbeemd and H. Lennern\"as and P. Artursson},
  pages = {358 - 405},
  address = {Weinheim}
}

@CONFERENCE{Ong04IndefKernels,
  author = {C. Soon Ong and X. Mary and S. Canu and A. Smola},
  title = {{Learning with Non-Positive Kernels}},
  booktitle = {Proc. Int. Conf. Machine Learning},
  year = {2004}
}

@ARTICLE{OpreaPharmaMapping02,
  author = {T. I. Oprea and I. Zamora and A.--L. Ungell},
  title = {Pharmacokinetically Based Mapping Device for Chemical Space Navigation},
  journal = {J. Comb. Chem.},
  year = {2002},
  volume = {4},
  pages = {258--266}
}

@ARTICLE{PalmHIA97,
  author = {K. Palm and P. Stenburg and K. Luthman and P. Artursson},
  title = {Polar Molecular Surface Properties Predict the Intestinal Absorption
	of Drugs in Humans},
  journal = {Pharm. Res.},
  year = {1997},
  volume = {14},
  pages = {586 - 571}
}

@CONFERENCE{PavWes01,
  author = {P. Pavlidis and J. Weston and J. Cai and W. Grundy},
  title = {Gene functional classification from heteregoneous data},
  booktitle = {Proc. 5th Int. Conf. Computational Molecular Biology},
  year = {2001},
  pages = {242 - 248}
}

@ARTICLE{Peer06Minreg,
  author = {D. Pe'er and A. Tanay and A. Regev},
  title = {{MinReg: A Scalable Algorithm for Learning Parsimonious Regulatory
	Networks in Yeast and Mammals}},
  journal = {J. Machine Learning Research},
  year = {2006},
  volume = {7},
  pages = {167 - 189}
}

@BOOK{PiessensNumericIntegration1983,
  title = {Quadpack: a Subroutine Package for Automatic Integration},
  publisher = {Springer},
  year = {1983},
  author = {R. Piessens and E. deDoncker-Kapenga and C. Uberhuber and D. Kahaner},
  owner = {froehlih},
  timestamp = {2007.04.13}
}

@ARTICLE{Pors77FST,
  author = {R. Porsolt and M. Le Pichon and M. Jalfre},
  title = {A new animal model sensitive to antidepressant treatments},
  journal = {Nature},
  year = {1977},
  volume = {266},
  pages = {730 - 732}
}

@ARTICLE{Pounds2003localFDR,
  author = {S. Pounds and S. Morris},
  title = {Estimating the occurence of false positives and false negatives in
	microarray studies by approximating and partitioning the empirical
	distribution of p-values},
  journal = {Bioinformatics},
  year = {2003},
  volume = {19},
  pages = {1236 - 1242},
  number = {10},
  owner = {froehlih},
  timestamp = {2007.02.02}
}

@TECHREPORT{Poutre1987TransRed,
  author = {J. La Poutre and J. van Leeuwen},
  title = {Maintenance of Transitive Closures and Transitive Reductions of Graphs},
  institution = {Rijksuniversiteit Utrecht},
  year = {1987},
  number = {RUU-CS-87-25},
  owner = {froehlih},
  timestamp = {2006.11.30}
}

@ARTICLE{prim57,
  author = {Prim, R.C.},
  title = {Shortest connection networks and some generalizations},
  journal = {Bell Sys. Tech. Journal},
  year = {1957},
  pages = {1389-1401},
  groupsearch = {0},
  keywords = {minimum spanning trees}
}

@ARTICLE{quackenbush01,
  author = {Quackenbush, J.},
  title = {Computational analysis of microarray data},
  journal = {Nature Reviews Genetics},
  year = {2001},
  volume = {2},
  pages = {418-427},
  groupsearch = {0},
  keywords = {reviews}
}

@ARTICLE{QuinlanDecTree86,
  author = {J. Quinlan},
  title = {Introduction of decision trees},
  journal = {Machine Learning},
  year = {1986},
  volume = {1},
  pages = {81 - 106}
}

@ARTICLE{Irizarry2003,
  author = {Irizarry RA and Bolstad BM and Collin F and Cope LM and Hobbs B and
	Speed TP},
  title = {Summaries of Affymetrix GeneChip probe level data},
  journal = {Nucleic Acids Res.},
  year = {2003},
  volume = {31},
  pages = {e15},
  number = {4},
  owner = {froehlih},
  timestamp = {2007.09.24}
}

@ARTICLE{Rada89,
  author = {Rada, R. and Mili, H. and Bicknell, E. and Bletner, M.},
  title = {Development and Application of a Metric on Semantic Nets},
  journal = {IEEE Transactions on Systems, Man, and Cybernetics},
  year = {1989},
  volume = {19(1)},
  pages = {17-30},
  groupsearch = {0},
  keywords = {semantic distances}
}

@CONFERENCE{DeRaedt01,
  author = {L. De Raedt and S. Kramer},
  title = {The levelwise version space algorithm and its application to molecular
	fragment finding},
  booktitle = {Proc. 17th Int. Conf. on AI},
  year = {2001},
  pages = {853 - 862},
  publisher = {Morgan Kaufmann}
}

@CONFERENCE{KramerDeRaedt01,
  author = {L. De Raedt and S. Kramer},
  title = {Feature Construction with version spaces for biochemical application},
  booktitle = {Proc. 18th Int. Conf. on Machine Learning},
  year = {2001},
  pages = {258 - 265}
}

@ARTICLE{RakFeatSelSVM03,
  author = {A. Rakotomamonjy},
  title = {Variable Selection Using SVM based Criteria},
  journal = {J. Machine Learning Research: Special Issue on Variable and Feature
	Selection},
  year = {2003},
  volume = {3},
  pages = {1357 - 1370}
}

@ARTICLE{rand71,
  author = {Rand, W. M.},
  title = {Objective criteria for the evaluation of clustering methods.},
  journal = {Journal of the American Statistical Association},
  year = {1971},
  volume = {66},
  pages = {846-850}
}

@ARTICLE{RareyFeatureTrees98,
  author = {M. Rarey and S. Dixon},
  title = {Feature trees: A new molecular similarity measure based on tree-matching},
  journal = {J. Computer-Aided Molecular Design},
  year = {1998},
  volume = {12},
  pages = {471 - 490}
}

@ARTICLE{raychaudhuri03,
  author = {Raychaudhuri, S. and Altman, R.B.},
  title = {A literature-based method for assessing the functional coherence
	of a gene group},
  journal = {Bioinformatics},
  year = {2003},
  volume = {19},
  pages = {396-401},
  number = {3},
  doi = {10.1093/bioinformatics/btg002}
}

@CONFERENCE{Ray00,
  author = {M. Raymer and W. Punch and E. Goodman and L. Kuhn and A. Jain},
  title = {Dimensionality Reduction Using Genetic Algorithms},
  booktitle = {IEEE Transactions on Evolutionary Computing},
  year = {2000}
}

@ARTICLE{RaymondGraphSimilarity02,
  author = {J. Raymond and E. Gardiner and P. Willett and P. Rascal},
  title = {Calculation of Graph Similarity using Maximum Common Edge Subgraphs},
  journal = {The Computer Journal},
  year = {2002},
  volume = {45},
  pages = {631 - 644},
  number = {6}
}

@CONFERENCE{Renyi61,
  author = {A. Renyi},
  title = {On measures of entropy and information},
  booktitle = {Proc. 4th Berkely Symp. on Mathematical Statistics and Probability},
  year = {1961},
  pages = {547 - 561}
}

@ARTICLE{Resnik99,
  author = {Resnik, P.},
  title = {Semantic Similarity in a Taxonomy: An information-based measure and
	its application to problems of ambigiguity in natural language},
  journal = {Journal of Artificial Intelligence Research},
  year = {1999},
  volume = {11},
  pages = {95-130},
  address = {Montreal},
  groupsearch = {0},
  keywords = {semantic distances}
}

@INPROCEEDINGS{Resnik95,
  author = {Resnik, P.},
  title = {Using Information Content to Evaluate Semantic Similarity in a Taxonomy},
  booktitle = {Proceedings of the 14th International Joint Conference on Artificial
	Intelligence},
  year = {1995},
  volume = {1},
  pages = {448-453},
  address = {Montreal},
  groupsearch = {0},
  keywords = {semantic distances}
}

@CONFERENCE{KellyEditDistanceGraph03,
  author = {A. Robes-Kelly and E. Hancock},
  title = {{Edit Distance From Graph Spectra}},
  booktitle = {Proc. 9th IEEE Int. Conf. Comp. Vis.},
  year = {2003},
  volume = {1},
  pages = {234 - 241}
}

@ARTICLE{robinson03,
  author = {Robinson, P.N and Wollstein, A. and B?hme U. and Beattie B.},
  title = {Ontologizing gene-expression microarray data: characterizing clusters
	with Gene Ontology},
  journal = {Bioinformatics},
  year = {2003},
  volume = {20},
  pages = {979-981},
  number = {6},
  doi = {10.1093/bioinformatics/bth040}
}

@CONFERENCE{rosales03learning,
  author = {R. Rosales and B. Frey},
  title = {Learning generative models of affinity matrices},
  booktitle = {19th Conf. on Uncertainty in Artificial Intelligence (UAI)},
  year = {2003},
  volume = {8}
}

@ARTICLE{Rosenblatt58,
  author = {F. Rosenblatt},
  title = {{The Perceptron: a Probalistic Model for Information Storage and
	Organization in the Brain}},
  journal = {Psychol. Review},
  year = {1958},
  volume = {65},
  pages = {386 - 408}
}

@ARTICLE{RosipalKPLS01,
  author = {R. Rosipal and L. Trejo},
  title = {Kernel Partial Least Squares Regression in Reproducing Kernel Hilbert
	Space},
  journal = {J. Machine Learning Research},
  year = {2001},
  volume = {2},
  pages = {97 - 123}
}

@CONFERENCE{roth-resampling,
  author = {Volker Roth and Tilman Lange and Mikio Braun and Joachim Buhmann},
  title = {A Resampling Approach to Cluster Validation},
  booktitle = {Proc. Comput. Statistics: 15th Symposium Held in Berlin},
  year = {2002},
  pages = {123 - 128},
  url = {citeseer.ist.psu.edu/article/roth02resampling.html}
}

@ARTICLE{rousseeuw87,
  author = {Rousseeuw, P.J.},
  title = {Silhouettes: a graphical aid to the interpretation and validation
	of cluster analysis},
  journal = {J. Comp. and Applied Mathematics},
  year = {1987},
  volume = {20},
  pages = {53-65}
}

@BOOK{RusNor95,
  title = {Artificial Intelligence - A Modern Approach},
  publisher = {Prentice Hall Inc.},
  year = {1995},
  author = {S. Russel and P. Norvig},
  address = {New Jersey}
}

@CONFERENCE{SanCumCruz02,
  author = {S. Salcedo-Sanz and M. Prado-Cumplido and F. Perez-Cruz and C. Bousono-Calzon},
  title = {{Feature Selection via Genetic Optimization}},
  booktitle = {Proc. Int. Conf. Artifical Neural Networks 2002},
  year = {2002},
  pages = {547 - 552}
}

@CONFERENCE{SchBurVap95,
  author = {B. Sch\"olkopf and C. Burges and V. Vapnik},
  title = {Extracting support data for a given task},
  booktitle = {First Int. Conf. for Knowledge Discovery and Data Mining},
  year = {1995},
  editor = {U. N. Fayyad and R. Uthurusamy},
  address = {Menlo Park},
  publisher = {AAAI Press}
}

@ARTICLE{SchnuSVM00,
  author = {B. Sch\"olkopf and A. Smola and R. Williamson and P. Bartlett},
  title = {New support vector algorithms},
  journal = {Neural Computation},
  year = {2000},
  volume = {12},
  pages = {1207 - 1245}
}

@BOOK{SchSmo02,
  title = {{Learning with Kernels}},
  publisher = {MIT Press},
  year = {2002},
  author = {B. Sch\"olkopf and A. J. Smola},
  address = {Cambridge, MA}
}

@BOOK{SchTsudaBioInfBook04,
  title = {Kernel Methods in Computational Biology},
  publisher = {MIT Press},
  year = {2004},
  author = {B. Sch\"olkopf and K. Tsuda and J.-P. Vert},
  address = {Cambridge, MA}
}

@INPROCEEDINGS{Schohn00ActiveLearningSVM,
  author = {Greg Schohn and David Cohn},
  title = {Less is More: {A}ctive Learning with Support Vector Machines},
  booktitle = {Proc. 17th International Conf. on Machine Learning},
  year = {2000},
  pages = {839 - 846},
  publisher = {Morgan Kaufmann, San Francisco, CA},
  url = {citeseer.ist.psu.edu/schohn00less.html}
}

@ARTICLE{shah04,
  author = {Shah, N.H. and Fedoroff, N.V.},
  title = {{CLENCH}: a program for calculating {C}luster {EN}ri{CH}ment using
	{G}ene {O}ntology},
  journal = {Bioinformatics},
  year = {2004},
  volume = {20},
  pages = {1196-1197},
  number = {7},
  doi = {10.1093/bioinformatics/bth056}
}

@BOOK{CrisTaylorKernelMethods04,
  title = {Kernel Methods for Pattern Analysis},
  publisher = {Cambridge University Press},
  year = {2004},
  author = {J. Shawe-Taylor and N. Cristianini},
  address = {Cambridge, UK}
}

@ARTICLE{shi00normalized,
  author = {J. Shi and J. Malik},
  title = {Normalized Cuts and Image Segmentation},
  journal = {IEEE Transactions on Pattern Analysis and Machine Intelligence},
  year = {2000},
  volume = {22},
  pages = {888-905},
  number = {8}
}

@ARTICLE{Smith2004Limma,
  author = {G. Smith},
  title = {Linear models and empirical Bayes methods for assessing differential
	expression in microarray experiments},
  journal = {Statistical Applications in Genetics and Molecular Biology},
  year = {2004},
  volume = {3},
  number = {1},
  owner = {froehlih},
  timestamp = {2006.11.28}
}

@TECHREPORT{SmolaSVRTut98,
  author = {A. Smola and B. Sch\"olkopf},
  title = {A Tutorial on Support Vector Regression},
  institution = {NeuroCOLT2 Technical Report Series},
  year = {1998},
  number = {NC2-TR-1998-030}
}

@ARTICLE{sohler04,
  author = {Sohler, F. and Hanisch, D. and Zimmer, R.},
  title = {New methods for joint analysis of biological networks and expression
	data},
  journal = {Bioinformatics},
  year = {2004},
  volume = {20},
  pages = {1517-1521},
  number = {10},
  doi = {10.1093/bioinformatics/bth112}
}

@CONFERENCE{FroeGO05,
  author = {N. Speer and H. Fr\"ohlich and C. Spieth and A. Zell},
  title = {Functional Grouping of Genes Using Spectral Clustering and Gene Ontology},
  booktitle = {Proc. Int. Joint Conf. Neural Networks},
  year = {2005},
  pages = {298 - 303}
}

@INPROCEEDINGS{speer05GOSlim,
  author = {N. Speer and H. Fr{\"o}hlich and C. Spieth and A. Zell},
  title = {Functional Distances for Genes Based on GO Feature Maps and their
	Application to Clustering},
  booktitle = {Proc. IEEE Symp. on Comp. Intel. in Bioinf. and Comp. Biology (CIBCB
	2005) },
  year = {2005},
  pages = {142 - 149},
  address = {San Diego, USA},
  publisher = {IEEE Press}
}

@ARTICLE{SEDUMI99,
  author = {J. Sturm},
  title = {Using SeDuMi1.02 a MATLAB toolbox for optimization over symmetric
	cones},
  journal = {Optimization Methods and Software},
  year = {1999},
  volume = {11/12},
  pages = {625 - 653},
  number = {1 - 4}
}

@INPROCEEDINGS{syswerda89,
  author = {Syswerda, G.},
  title = {Uniform crossover in genetic algorithms},
  booktitle = {Proceedings of the 3rd International Conference on Genetic Algorithms},
  year = {1989},
  pages = {2-9},
  groupsearch = {0},
  keywords = {evolutionary algorithms}
}

@ARTICLE{Takamori2001FST,
  author = {Takamori, K. and Yoshida, S. and Okuyama, S.},
  title = {{Effect of ACTH on the imipramine- and desipramine-induced decrease
	in duration of immobility time as measured in a rat forced swimming
	test]}},
  journal = {Life Sci.},
  year = {2001},
  volume = {69},
  pages = {1891-1896},
  owner = {froehlih},
  timestamp = {2006.07.13}
}

@INPROCEEDINGS{tamayo99,
  author = {Tamayo, P. and Slonim, D. and Mesirov, J.and Zhu, Q. and Kitareewan,
	S. and Dmitrovsky, E. and Lander, E.S. and Golub, T.R.},
  title = {Interpreting Patterns of Gene Expression with Self-Organizing Maps:
	Methods and application to hematopoietic differentiation},
  booktitle = {Proceedings of the National Academy of Sciences, USA},
  year = {1999},
  volume = {96},
  pages = {2907-2912},
  groupsearch = {0},
  keywords = {mathematical clustering}
}

@ARTICLE{tavazoie99,
  author = {Tavazoie, S. and Hughes, J.D. and Campbell, M.J. and Cho, R.J. and
	Church, G.M.},
  title = {Systematic Determination of Genetic Network Architecture},
  journal = {Nature Genetics},
  year = {1999},
  volume = {22},
  pages = {281-285},
  groupsearch = {0},
  keywords = {reviews}
}

@CONFERENCE{TesmerAMIFS04,
  author = {M. Tesmer and P. Estevez},
  title = {AMIFS: Adaptive Feature Selection by Using Mutual Information},
  booktitle = {Proc. Int. Joint Conf. Neural Networks},
  year = {2004},
  volume = {1},
  pages = {303 - 308}
}

@MISC{GOConsortiumWeb,
  author = {{The Gene Ontology Consortium}},
  howpublished = {http://www.geneontology.org},
  groupsearch = {0},
  keywords = {gene ontology}
}

@ARTICLE{GOConsortium04,
  author = {{The Gene Ontology Consortium}},
  title = {The Gene Ontology ({GO}) database and informatics resource},
  journal = {Nucleic Acids Research},
  year = {2004},
  volume = {32},
  pages = {D258-D261},
  groupsearch = {0},
  keywords = {gene ontology}
}

@ARTICLE{GOConsortium01,
  author = {{The Gene Ontology Consortium}},
  title = {Creating the gene ontology resource: design and implementation},
  journal = {Genome Research},
  year = {2001},
  volume = {11(8)},
  pages = {1425-1433},
  groupsearch = {0},
  keywords = {gene ontology}
}

@MISC{GOMySQL,
  author = {{The Gene Ontology Database}},
  howpublished = {\\http://www.godatabase.org/dev/database},
  groupsearch = {0},
  keywords = {gene ontology}
}

@BOOK{TikhonovRegularization77,
  title = {Solutions of ill-posed problems},
  publisher = {W.H. Winston},
  year = {1977},
  author = {A. Tikhonov and V. Arsenin}
}

@ARTICLE{Tong01ActiveLearningSVM,
  author = {S. Tong and D. Koller},
  title = {Support Vector Machine Active Learning with Applications to Text
	Classification},
  journal = {J. Machine Learning Research},
  year = {2001},
  volume = {2},
  pages = {45 - 66}
}

@INCOLLECTION{Vaf93,
  author = {H. Vafaie and K. De Jong},
  title = {Evolutionary feature space transformation},
  booktitle = {Feature Extraction, Construction and Selection: a data mining perspective},
  publisher = {Kluwer},
  year = {1998},
  editor = {H. Liu and H. Motoda},
  pages = {307 - 323}
}

@ARTICLE{VandenbergheSDP96,
  author = {L. Vandenberghe and S. Boyd},
  title = {Semidefinite Programming},
  journal = {SIAM Review},
  year = {1996},
  volume = {38},
  pages = {49 - 95},
  number = {1}
}

@BOOK{Vapnik98,
  title = {Statistical Learning Theory},
  publisher = {John Wiley and Sons},
  year = {1998},
  author = {V. Vapnik},
  address = {New York}
}

@BOOK{Vapnik95,
  title = {{The Nature of Statistical Learning Theory}},
  publisher = {Springer},
  year = {1995},
  author = {V. Vapnik},
  address = {New York, NY}
}

@BOOK{Vapnik79,
  title = {Estimation of Dependencies Based on Empirical Data (in Russian)},
  publisher = {Nauka},
  year = {1979},
  author = {V. Vapnik},
  address = {Moscow}
}

@ARTICLE{VapCha00,
  author = {V. Vapnik and O. Chapelle},
  title = {{Bounds on error expectation for Support Vector Machines}},
  journal = {Neural Computation},
  year = {2000},
  volume = {12},
  number = {9}
}

@INCOLLECTION{VapChapSpanBound00,
  author = {V. Vapnik and O. Chapelle},
  title = {Bounds on Error Expectation for SVM},
  booktitle = {Advances in Large Margin Classifiers},
  publisher = {MIT Press},
  year = {2000},
  pages = {261 - 280},
  address = {Cambridge, MA}
}

@ARTICLE{VapCherUniConv68,
  author = {V. Vapnik and A. Chervonenkis},
  title = {Uniform convergence of frequencies of occurences of events to their
	probabilities},
  journal = {Dokl. Akad. Nauk SSSR},
  year = {1968},
  volume = {181},
  pages = {915 - 918}
}

@TECHREPORT{verma:03,
  author = {D. Verma and M. Meila},
  title = {A comparison of spectral clustering algorithms},
  institution = {University of Washington, CSE},
  year = {2003},
  number = {03-05-01}
}

@INCOLLECTION{SmolaStringTreeKernels04,
  author = {S. Vishwanathan and A. Smola},
  title = {{Fast Kernels for String and Tree Matching}},
  booktitle = {Kernel Methods in Computational Biology},
  publisher = {MIT Press},
  year = {2004},
  editor = {B. Sch\"olkopf and K. Tsuda and J.-P. Vert},
  pages = {113 - 130},
  address = {Cambridge, MA}
}

@ARTICLE{WangData97,
  author = {R. Wang and Y. Fu and L. Lai},
  title = {A New Atom-Additive Method for Calculating Partition Coefficients},
  journal = {J. Chem. Inf. Comp. Sci.},
  year = {1997},
  volume = {37},
  pages = {615 - 621}
}

@ARTICLE{WashioDataMining03,
  author = {T. Washio and H. Motoda},
  title = {State of the Art of Graph-based Data Mining},
  journal = {SIGKDD Explorations Special Issue on Multi-Relational Data Mining},
  year = {2003},
  volume = {5},
  issue = {1}
}

@ARTICLE{WaterbeemdADMET03,
  author = {H. van de Waterbeemd and E. Gifford},
  title = {{{ADMET} \textit{{I}n {S}ilico} {M}odelling: {T}owards {P}rediction
	{P}aradise}?},
  journal = {{Nature Reviews: Drug Discovery}},
  year = {2003},
  volume = {2},
  pages = {192--204},
  abstract = {Following studies in the late 1990s that indicated that poor pharmacokinetics
	and toxicity were important causes of costly late-stage failures
	in drug development, it has become widely appreciated that these
	areas should be considered as early as possible in the drug discovery
	process. However, in recent years, combinatorial chemistry and high-throughput
	screening have significantly increased the number of compounds for
	which early data on absorption, distribution, metabolism, excretion
	(ADME) and toxicity (T) are needed, which has in turn driven the
	develop-ment of a variety of medium and high-throughput in vitro
	ADMET screens. Here, we describe how in silico approaches will further
	increase our ability to predict and model the most relevant pharma-cokinetic,
	metabolic and toxicity endpoints, thereby accelerating the drug discovery
	process.},
  groupsearch = {0},
  pdf = {wg03.pdf}
}

@ARTICLE{WegFroeHSCS05,
  author = {J. Wegner and H. Fr\"ohlich and H. Mielenz and A. Zell},
  title = {Data and Graph Mining in Chemical Space for ADME and Activity Data
	Sets},
  journal = {QSAR \& Comb. Sci.},
  year = {2005},
  note = {to appear}
}

@ARTICLE{WegFroe03,
  author = {J. Wegner and H. Fr\"ohlich and A. Zell},
  title = {{Feature Selection for Descriptor based Classificiation Models: Part
	I - Theory and GA-SEC Algorithm}},
  journal = {J. Chem. Inf. Comput. Sci.},
  year = {2003},
  volume = {44},
  pages = {921 - 930}
}

@ARTICLE{WegFroe03:2,
  author = {J. Wegner and H. Fr\"ohlich and A. Zell},
  title = {{Feature selection for Descriptor based Classification Models: Part
	II - Human Intestinal Absorption (HIA)}},
  journal = {J. Chem. Inf. Comput. Sci.},
  year = {2003},
  volume = {44},
  pages = {931 - 939}
}

@ARTICLE{Wegner03,
  author = {J. Wegner and A. Zell},
  title = {{Prediction of Aqueous Solubility and Partition Coefficient Optimized
	by a Genetic Algorithm Based Descriptor Selection Method}},
  journal = {J. Chem. Inf. Comput. Sci.},
  year = {2003},
  volume = {43},
  pages = {1077 - 1084},
  number = {3}
}

@MISC{joelib,
  author = {J???rg K. Wegner},
  title = {JOELIB - an Open Source chemoinformatics library},
  url = {http://sourceforge.net/projects/joelib/}
}

@PHDTHESIS{Wegner2006Diss,
  author = {J\"org K. Wegner},
  title = {{Data Mining und Graph Mining auf molekularen Graphen - Cheminformatik
	und molekulare Kodierungen f�r ADME/Tox \& QSAR-Analysen}},
  school = {Eberhard-Karls Universit\"at T\"ubingen},
  year = {2006},
  owner = {froehlih},
  timestamp = {2006.10.17}
}

@INPROCEEDINGS{weiss99segmentation,
  author = {Y. Weiss},
  title = {Segmentation using Eigenvectors: A Unifying View},
  booktitle = {{ICCV} (2)},
  year = {1999},
  pages = {975-982}
}

@ARTICLE{Wessel98,
  author = {M. D. Wessel and P. C. Jurs and J. W. Tolan and S. M. Muskal},
  title = {{Prediction of Human Intestinal Absorption of Drug Compounds from
	Molecular Structure}},
  journal = {J. Chem. Inf. Comput. Sci.},
  year = {1998},
  volume = {38},
  pages = {726 - 735}
}

@PHDTHESIS{WestonPHD99,
  author = {J. Weston},
  title = {Extensions to the Support Vector Method},
  school = {Royal Holloway University of London},
  year = {1999}
}

@ARTICLE{WesEliSchTip02,
  author = {J. Weston and A. Elisseeff and B. Sch\"olkopf and M. Tipping},
  title = {{Use of the zero-norm with linear models and kernel methods}},
  journal = {J. Machine Learning Research Special Issue on Variable and Feature
	Selection},
  year = {2002},
  volume = {3},
  pages = {1439 - 1461}
}

@CONFERENCE{WesMuk01,
  author = {J. Weston and S. Mukherjee and O. Chapelle and M. Pontil and T. Poggio
	and V. Vapnik},
  title = {{Feature selection for SVMs}},
  booktitle = {Adv. Neural Inf. Proc. Syst. 13},
  year = {2001},
  editor = {S. Solla and T. Leen and K.-R. M\"uller},
  publisher = {MIT Press}
}

@CONFERENCE{WesWat99,
  author = {J. Weston and C. Watkins},
  title = {Multi-class support vector machines},
  booktitle = {Proc. Europ. Symp. Artificial Neural Networks},
  year = {1999},
  editor = {M. Verleysen},
  address = {Brussles}
}

@TECHREPORT{Whitley92,
  author = {D. Whitley},
  title = {{A Genetic Algorithm Tutorial}},
  institution = {Department of Computer Science, Colorado State University},
  year = {1993}
}

@TECHREPORT{WillamsGP97,
  author = {C. Willams},
  title = {Prediction With Gaussian Processes: From Linear Regression To Linear
	Prediction and Beyond},
  institution = {Aston University, UK},
  year = {1997},
  number = {NRG/97/012}
}

@ARTICLE{WolfeDual61,
  author = {P. Wolfe},
  title = {A duality theorem for nonlinear programming},
  journal = {Quarterly of Applied Mathematics},
  year = {1961},
  volume = {19},
  pages = {239 - 244}
}

@CONFERENCE{Wolpert97,
  author = {D. Wolpert and W. Macready},
  title = {{No Free Lunch Theorems for Optimization}},
  booktitle = {Proc. IEEE Transactions on Evolutionary Computation},
  year = {1997},
  volume = {1},
  number = {1},
  pages = {67 - 82}
}

@TECHREPORT{Wolpert95,
  author = {D. Wolpert and W. Macready},
  title = {{No Free Lunch Theorems for Search}},
  institution = {Santa Fee Institute},
  year = {1995},
  number = {SFI-TR-95-02-010}
}

@ARTICLE{Wu05SemiActive,
  author = {T. Wu and W. Pottenger},
  title = {A semi-supervised active learning algorithm for information extraction
	from textual data},
  journal = {Journal of the American Society for Information Science and Technology},
  year = {2005},
  volume = {56},
  pages = {258 - 271},
  number = {3}
}

@ARTICLE{xu01,
  author = {Xu, Y. and Olman, V. and Xu D.},
  title = {Clustering gene expression data using a graph theoretic approach:
	an application of minimum spanning trees},
  journal = {Bioinformatics},
  year = {2001},
  volume = {18},
  pages = {536-545},
  groupsearch = {0},
  keywords = {mathematical clustering}
}

@ARTICLE{XueQSARRFE04,
  author = {Y. Xue and Z. R. Li and C. W. Yap and L. Z. Sun and X. Chen and and
	Y. Z. Chen},
  title = {Effect of Molecular Descriptor Feature Selection in Support Vector
	Machine Classification of Pharmacokinetic and Toxicological Properties
	of Chemical Agents},
  journal = {J. Chem. Inf. Comp. Sci.},
  year = {2004},
  volume = {44},
  pages = {1630 - 1638},
  number = {5}
}

@INCOLLECTION{YamGeneCCA04,
  author = {Y. Yamanishi and J.-P. Vert and M. Kaneshisa},
  title = {Heterogenous Data Comparison and Gene Selection with Kernel Canonical
	Correlation Analysis},
  booktitle = {Kernel Methods in Computational Biology},
  publisher = {MIT Press},
  year = {2004},
  editor = {B. Sch\"olkopf and K. Tsuda and J.-P. Vert},
  pages = {209 - 230},
  address = {Cambridge, MA}
}

@ARTICLE{YamPNInfCCA04,
  author = {Y. Yamanishi and J.-P. Vert and M. Kaneshisa},
  title = {Protein network inference from multiple genomic data: a supervised
	approach},
  journal = {Bioinformatics},
  year = {2004},
  volume = {20},
  pages = {i363 - i370},
  number = {1}
}

@ARTICLE{YazHIA98,
  author = {M. Yazdanian and S. Glynn and J. Wright and A. Hawi},
  title = {Correlating Partitioning and Caco-2 Cell Permeability of Structurally
	Diverse Small Molecular Weight Compounds},
  journal = {Pharm. Res.},
  year = {1998},
  volume = {15},
  pages = {1490 - 1494}
}

@ARTICLE{YeeHIA97,
  author = {S. Yee},
  title = {In Vitro Permeability Across Caco-2 Cells (Colonic) Can Predict in
	Vivo (Small Intestinal) Absorption in Man - Fact or Myth},
  journal = {Pharm. Res.},
  year = {1997},
  volume = {14},
  pages = {763 - 766}
}

@ARTICLE{yeung01_2,
  author = {Yeung, K.Y and Haynor, D.R. and Ruzzo, W. L.},
  title = {Validating clustering for gene expression data},
  journal = {Bioinformatics},
  year = {2001},
  volume = {17},
  pages = {309-318}
}

@ARTICLE{yeung01_1,
  author = {Yeung, K.Y. and Ruzzo, W.L.},
  title = {Principal component analysis for clustering gene expression data.},
  journal = {Bioinformatics},
  year = {2001},
  volume = {17},
  pages = {763-774},
  groupsearch = {0},
  keywords = {other methods (pca)}
}

@ARTICLE{yoshida00,
  author = {F. Yoshida and J. Topliss},
  title = {{QSAR model for drug human oral bioavailability}},
  journal = {J. Med. Chem.},
  year = {2000},
  volume = {43},
  pages = {2575 - 2585}
}

@ARTICLE{YuFCBF04,
  author = {L. Yu and H. Liu},
  title = {Efficient Feature Selection via Analysis of Relvance and Redundancy},
  journal = {J. Machine Learning Research},
  year = {2004},
  volume = {5},
  pages = {1205 - 1224}
}

@ARTICLE{zahn71,
  author = {Zahn, C.T.},
  title = {Graph-theoretical methods for detecting and describing Gestalt clusters},
  journal = {IEEE Transactions on Computers},
  year = {1971},
  volume = {C-20},
  pages = {68-86},
  groupsearch = {0},
  keywords = {minimum spanning trees}
}

@ARTICLE{zeeberg03gominer,
  author = {B.R. Zeeberg and W. Feng and G. Wang and A.T. Fojo \textit{et al.}},
  title = {{GO}Miner: a resource for biological interpretation of genomic and
	proteomic data},
  journal = {Genome Biology},
  year = {2003},
  volume = {4},
  number = {R28}
}

@CONFERENCE{DingKmeansSpectral,
  author = {H. Zha and C. Ding and M. Gu and X. He and H. Simon},
  title = {Spectral Relaxation for K-means Clustering},
  booktitle = {Proc. Neural Inf. Proc. Syst. 14},
  year = {2001},
  pages = {1057 - 1064}
}

@ARTICLE{zhang99,
  author = {Zhang, M.},
  title = {Large-scale Gene Expression Data Analysis: A New Challenge to Computational
	Biologists.},
  journal = {Genome Research},
  year = {1999},
  volume = {9},
  pages = {681-688},
  groupsearch = {0},
  keywords = {reviews}
}

@CONFERENCE{ZhouSemiSup04,
  author = {D. Zhou and O. Bousquet and T. Lal and J. Weston and B. Sch\"olkopf},
  title = {Learning with Local and Global Consistency},
  booktitle = {Neural Inf. Proc. Syst.},
  year = {2004}
}

@CONFERENCE{Zhu03SemiActive,
  author = {Xiaojin Zhu and John Lafferty and Zoubin Ghahramani},
  title = {Semi-Supervised Learning Using Gaussian Fields and Harmonic Functions},
  booktitle = {ICML 2003 workshop on The Continuum from Labeled to Unlabeled Data
	in Machine Learning and Data Mining},
  year = {2003}
}

@INPROCEEDINGS{Zien00,
  author = {Zien, A. and K?ffner, R. and Zimmer, R. and Lengauer, T.},
  title = {Analysis of Gene Expression Data with Pathway Scores},
  booktitle = {Proceedings of the 8th International Conference on Intelligent Systems
	for Molecular Biology},
  year = {2000},
  editor = {R. Altman \textit{et al.}},
  pages = {407-417},
  address = {La Jolla, CA},
  groupsearch = {0},
  keywords = {pathway scoring methods}
}

@BOOK{BonchevGraphTheory90,
  title = {{{C}hemical {G}raph {T}heory: {I}ntroduction and {F}undamentals}},
  publisher = {Gordon and Breach Science Publishers},
  year = {1990},
  editor = {D. Bonchev and D. H. Rouvray},
  volume = {1},
  series = {Mathematical Chemistry Series},
  address = {London, UK},
  groupsearch = {0},
  isbn = {0--85626--454--7}
}

@BOOK{TodeschiniMolDescs00,
  title = {{H}andbook of {M}olecular {D}escriptors},
  publisher = {Wiley--VCH},
  year = {2000},
  editor = {R. Todeschini and V. Consonni},
  address = {Weinheim},
  groupsearch = {0},
  isbn = {3--52--29913--0}
}

@MISC{CRANandR,
  title = {CRAN project},
  owner = {froehlih},
  timestamp = {2007.05.21},
  url = {http://www.r-project.org}
}

@MISC{gc,
  title = {Gene Cluster Software, {MIT Whitehead Institute, Cambridge, MA}},
  howpublished = {http://www-genome.wi.mit.edu/cancer/software/genecluster2/ gc2.html},
  groupsearch = {0},
  keywords = {software}
}

@MISC{humanCellCycleData,
  title = {Human Cell Cycle dataset},
  howpublished = {\\http://www-sequence.stanford.edu/human\b{ }cell\b{ }cycle/index.html},
  groupsearch = {0},
  keywords = {biological datasets}
}

@MISC{sporulationData,
  title = {Yeast Sporulation dataset},
  howpublished = {http://cmgm.stanford.edu/pbrown/sporulation},
  groupsearch = {0},
  keywords = {biological datasets}
}

@MISC{tumorCellData,
  title = {Human Hematopoietic Cell Differentiation Dataset},
  howpublished = {http://www-genome.wi.mit.edu/cgi-bin/cancer/datasets.cgi},
  groupsearch = {0},
  keywords = {biological datasets}
}
