# Supplementary material for: Large scale statistical inference of signaling pathways from RNAi and microarray data
Source: BMC Bioinformatics. 2007 Oct 15;8:386. doi: 10.1186/1471-2105-8-386 (PMC2241646; doi:10.1186/1471-2105-8-386)
Supplement: Additional file 1 — top25solutionsBoutrosData. 25 highest scoring network structures for the data by Boutros et al. [file 1471-2105-8-386-S1.gz › nem/inst/doc/nem.bbl]

\begin{thebibliography}{1}

\bibitem{Boutros2002Data}
M.~Boutros, H.~Agaisse, and N.~Perrimon.
\newblock Sequential activation of signaling pathways during innate immune
  responses in \emph{Drosophila}.
\newblock {\em Developmental Cell}, 3(5):711 -- 722, 2002.

\bibitem{Frohlich2007GCBRNAi}
H.~Fr\"ohlich, M.~Fellmann, H.~S\"ultmann, A.~Poustka, and T.~Bei�barth.
\newblock Estimating large scale signaling networks through nested effects
  models from intervention effects in microarray data.
\newblock In {\em Proc. German Conf. on Bioinformatics}, 2007.

\bibitem{HastieTibshiraniBook2001}
T.~Hastie, R.~Tibshirani, and J.~Friedman.
\newblock {\em The Elements of Statistical Learning}.
\newblock Springer, 2001.

\bibitem{Markowetz2006Thesis}
F.~Markowetz.
\newblock {\em Probabilistic Models for Gene Silencing Data}.
\newblock PhD thesis, Free University Berlin, 2006.

\bibitem{Markowetz2005Inference}
F.~Markowetz, J.~Bloch, and R.~Spang.
\newblock Non-transcriptional pathway features reconstructed from secondary
  effects of rna interference.
\newblock {\em Bioinformatics}, 21(21):4026 -- 4032, 2005.

\bibitem{Markowetz2007}
F.~Markowetz, D.~Kostka, O.~Troyanskaya, and R.~Spang.
\newblock Nested effects models for high-dimensional phenotyping screens.
\newblock In {\em Proc. Int. Conf. on Int. Syst. for Mol. Biol. (ISMB)}, 2007.
\newblock in press.

\bibitem{RusNor95}
S.~Russel and P.~Norvig.
\newblock {\em Artificial Intelligence - A Modern Approach}.
\newblock Prentice Hall Inc., New Jersey, 1995.

\end{thebibliography}
