# Supplementary material for: Large scale statistical inference of signaling pathways from RNAi and microarray data
Source: BMC Bioinformatics. 2007 Oct 15;8:386. doi: 10.1186/1471-2105-8-386 (PMC2241646; doi:10.1186/1471-2105-8-386)
Supplement: Additional file 1 — top25solutionsBoutrosData. 25 highest scoring network structures for the data by Boutros et al. [file 1471-2105-8-386-S1.gz › nem/inst/doc/Makefile]

all:
	pdflatex nem.tex
	pdflatex nem.tex
	cp nem.pdf nem.tmp
	cp markowetz-thesis-2006.pdf markowetz-thesis-2006.tmp
	-rm *.pdf *.eps *.bak *.log *.dvi *.aux 
	cp nem.tmp nem.pdf
	cp markowetz-thesis-2006.tmp markowetz-thesis-2006.pdf
