# Supplementary material for: Large scale statistical inference of signaling pathways from RNAi and microarray data
Source: BMC Bioinformatics. 2007 Oct 15;8:386. doi: 10.1186/1471-2105-8-386 (PMC2241646; doi:10.1186/1471-2105-8-386)
Supplement: Additional file 1 — top25solutionsBoutrosData. 25 highest scoring network structures for the data by Boutros et al. [file 1471-2105-8-386-S1.gz › nem/R/nem.R]

nem <- function(D,inference="nem.greedy",models=NULL,type="mLL",para=NULL,hyperpara=NULL,Pe=NULL,Pm=NULL,Pmlocal=NULL,local.prior.size=length(unique(colnames(D))),local.prior.bias=1,triples.thrsh=0.5,lambda=0,selEGenes=FALSE,verbose=TRUE){

#------------------------------
# Sanity checks                
if (!(inference %in% c("pairwise", "triples", "search","ModuleNetwork","RelNet","nem.greedy"))) 
	stop("\nnem> argument 'inference' is not valid\n")
if (!(type %in% c("mLL", "FULLmLL", "CONTmLL","CONTmLLDens","CONTmLLRatio"))) 
	stop("\nnem> argument 'type' is not valid")
if (is.null(para) & is.null(hyperpara) & (type != "CONTmLL") & (type != "CONTmLLDens") & (type != "CONTmLLRatio") & (inference != "RelNet"))
	stop("\nnem> provide either 'para' or 'hyperpara'\n")
if (inference != "RelNet" & type == "mLL" & is.null(para)) 
	stop("\nnem> provide argument 'para'\n")
if (type == "FULLmLL" & is.null(hyperpara)) 
	stop("\nnem> provide argument 'hyperpara'\n")
if (!is.null(hyperpara)) {
	if (length(hyperpara) != 4) 
		stop("\nnem> 'hyperpara' is not a vector of length 4")
	if (!all(hyperpara > 0)) 
		stop("\nnem> 'hyperpara' must be >0")
}
if (!is.null(para)) {
	if (length(para) != 2) 
		stop("\nnem> 'para' is not a vector of length 2")
	if (any(para < 0) | any(para > 1)) 
		stop("\nnem> 'para' must be in [0,1]")
}
if(lambda < 0) lambda <- abs(lambda)

Sgenes <- unique(colnames(D))


#------------------------------
# PAIRWISE                     

if (inference == "pairwise"){	
	if (is.null(local.prior.size))
		Pmlocal <- NULL 
	else{ 
		if (local.prior.size <= 0 | local.prior.bias <= 0) 
			stop("\nnem> local prior parameters invalid")
        	Pmlocal <- local.model.prior(local.prior.size,length(Sgenes),local.prior.bias)
        }
        result <- pairwise.posterior(D,type,para,hyperpara,Pe,Pmlocal,Pm,lambda,selEGenes,verbose)     
    }

#------------------------------
# MODULE NETWORK                       
if(inference == "ModuleNetwork"){
	result <- moduleNetwork(D,type,Pe,Pm,lambda,para,hyperpara,selEGenes,verbose=verbose)	
}

#------------------------------
# TRIPLES                     

if (inference == "triples"){

        result <- triples.posterior(D,type,para,hyperpara,Pe,Pmlocal,Pm,lambda,triples.thrsh,selEGenes,verbose)
        #A.t <- transitive.lp(A)

    }

#------------------------------
# GREEDY                     
if(inference == "nem.greedy"){
	result <- nem.greedy(D,type=type,Pe=Pe,Pm=Pm,lambda=lambda,para=para,hyperpara=hyperpara,selEGenes=selEGenes,verbose=verbose)	
}

#------------------------------
# SEARCH                       

if (inference == "search"){ 
        if (is.null(models)) models <- enumerate.models(length(Sgenes),Sgenes,verbose)
        result <- score(models,D,type,para,hyperpara,Pe,Pm,lambda,selEGenes,verbose)
}

# if (inference == "RelNet"){      
#   	if(is.null(para)){
# 		para = c(2, 1)
# 	}	
#         result <- RelNet(D, alpha=para[1], beta=para[2], Pm=Pm)
# }


#------------------------------
# OUTPUT                       
#class(result) <- "nem"
return(result)

}
