# Supplementary material for: Large scale statistical inference of signaling pathways from RNAi and microarray data
Source: BMC Bioinformatics. 2007 Oct 15;8:386. doi: 10.1186/1471-2105-8-386 (PMC2241646; doi:10.1186/1471-2105-8-386)
Supplement: Additional file 1 — top25solutionsBoutrosData. 25 highest scoring network structures for the data by Boutros et al. [file 1471-2105-8-386-S1.gz › nem/R/prune.graph.R]

prune.graph <- function(g,cutIN=NULL,cutOUT=NULL,quant=.95,verbose=TRUE){

if (class(g)=="matrix") g <- as(g,"graphNEL")

# compute degree of nodes
dg <- degree(g)
dc <- degree(transitive.closure(as(g,"matrix"),loops=FALSE))

# compute missing edges in and out
miss.in  <- dc$inDegree  - dg$inDegree
miss.out <- dc$outDegree - dg$outDegree

if (is.null(cutIN )) cutIN  <- ceiling(quantile(miss.in ,quant))
if (is.null(cutOUT)) cutOUT <- ceiling(quantile(miss.out,quant))
if (verbose) cat("cutIN:",cutIN," -  cutOUT:",cutOUT,"\n")
if (cutIN==0 | cutOUT==0) warning("ALL edges removed since at least one cutoff is 0")

# remove in-edges
#----------------------------
iE <- inEdges(g)
nrIN <- 0
removeIN <- nodes(g)[which(miss.in >= cutIN)]
# make sure there are edges
removeIN <- removeIN[!unlist(lapply(iE[removeIN],function(x) length(x)==0))]
for(i in removeIN){ 
    g <- removeEdge(iE[[i]],i,g)
    nrIN <- nrIN + length(iE[[i]])
    }

# remove out-edges
#----------------------------
E <- edges(g)
nrOUT <- 0
removeOUT <- nodes(g)[which(miss.out >= cutOUT)]
# make sure that edges were not removed in last step
removeOUT <- removeOUT[!unlist(lapply(E[removeOUT],function(x) length(x)==0))]
for(j in removeOUT){ 
    g <- removeEdge(j,E[[j]],g)
    nrOUT <- nrOUT + length(E[[i]])
    }

# output
nr <- nrIN + nrOUT
if (verbose) if (nr==1) cat("Removed 1 edge\n") else cat("Removed",nr,"edges\n")
return(list(graph=g,removed=nr,missing.in=miss.in,missing.out=miss.out))
}
