# Supplementary material for: Large scale statistical inference of signaling pathways from RNAi and microarray data
Source: BMC Bioinformatics. 2007 Oct 15;8:386. doi: 10.1186/1471-2105-8-386 (PMC2241646; doi:10.1186/1471-2105-8-386)
Supplement: Additional file 1 — top25solutionsBoutrosData. 25 highest scoring network structures for the data by Boutros et al. [file 1471-2105-8-386-S1.gz › nem/R/FULLBayesPost.R]

PhiDistr <- function(Phi, Pm, a=1, b=ncol(Phi)^2){	
	d <- sum(abs(Phi - Pm)) 	# take mean instead of sum to make it numerically more stable		
	a/(2*b)*(1 + d/b)^(-a-1)
}
