# Supplementary material for: Large scale statistical inference of signaling pathways from RNAi and microarray data
Source: BMC Bioinformatics. 2007 Oct 15;8:386. doi: 10.1186/1471-2105-8-386 (PMC2241646; doi:10.1186/1471-2105-8-386)
Supplement: Additional file 1 — top25solutionsBoutrosData. 25 highest scoring network structures for the data by Boutros et al. [file 1471-2105-8-386-S1.gz › nem/R/nemModelSelection.R]

nemModelSelection <- function(lambdas,D,inference="pairwise",models=NULL,type="mLL",para=NULL,hyperpara=NULL,Pe=NULL,Pmlocal=NULL,Pm=NULL,local.prior.size=length(unique(colnames(D))),local.prior.bias=1,triples.thrsh=0.5,selEGenes=FALSE,verbose=TRUE,...){

	infer <- function(lam,D,inference,models,type,para,hyperpara,Pe,Pm,Pmlocal,local.prior.size,local.prior.bias,triples.thrsh,selEGenes,verbose){					
		res <- nem(D,inference=inference,models=models,type=type,para=para,hyperpara=hyperpara,Pe=Pe,Pmlocal=Pmlocal,Pm=Pm,local.prior.size=local.prior.size,local.prior.bias=local.prior.bias,lambda=lam,selEGenes=selEGenes,verbose=verbose) # ACHTUNG: nem spuckt immer die richtige mLL aus, score aber den MAP score!!!
		if(inference == "search"){
			res <- score(list(as(res$graph,"matrix")),D,type=type,para=para,Pe=Pe,Pm=NULL,lambda=0,hyperpara=hyperpara,selEGenes=selEGenes,verbose=FALSE)		
			return(res)
		}				
		return(res)
	}	
	results <- lapply(lambdas,infer,D,inference,models,type,para,hyperpara,Pe,Pm,Pmlocal,local.prior.size,local.prior.bias,triples.thrsh,selEGenes,verbose)	
	AICs <- lapply(results,network.AIC,verbose=verbose,Pm,...)		
	winner <- results[[which.min(AICs)]]	
	if(verbose)
		cat(paste("====> chosen best model with lambda =",winner$lam,"\n"))
	return(winner)
}
