# Supplementary material for: Large scale statistical inference of signaling pathways from RNAi and microarray data
Source: BMC Bioinformatics. 2007 Oct 15;8:386. doi: 10.1186/1471-2105-8-386 (PMC2241646; doi:10.1186/1471-2105-8-386)
Supplement: Additional file 1 — top25solutionsBoutrosData. 25 highest scoring network structures for the data by Boutros et al. [file 1471-2105-8-386-S1.gz › nem/R/network.AIC.R]

# 	get AIC for network
network.AIC = function(network, Pm=NULL, k=2, verbose=TRUE){	
	M <- as(network$graph,"matrix")
	diag(M) = 0
	if(is.null(Pm))
		Pm = matrix(0,ncol=ncol(M),nrow=nrow(M))
	diag(Pm) = 0
	npar <- sum(M != 0) - sum(Pm != 1)
	AIC <- -2*network$mLL + k*npar
	if(verbose) cat(paste("==> AIC ( lambda = ",network$lam,") = ",AIC,"( #param =", npar,")===============\n"))
	return(AIC)
}
