# Supplementary material for: Large scale statistical inference of signaling pathways from RNAi and microarray data
Source: BMC Bioinformatics. 2007 Oct 15;8:386. doi: 10.1186/1471-2105-8-386 (PMC2241646; doi:10.1186/1471-2105-8-386)
Supplement: Additional file 1 — top25solutionsBoutrosData. 25 highest scoring network structures for the data by Boutros et al. [file 1471-2105-8-386-S1.gz › nem/R/triples.posterior.R]

triples.posterior <- function(D, type="mLL",para=NULL, hyperpara=NULL,Pe=NULL,Pmlocal=NULL,Pm=NULL,lambda=0, triples.thrsh=.5,selEGenes=FALSE,verbose=TRUE){

  # Sgenes
  Sgenes <- unique(colnames(D))
  nrS    <- length(Sgenes)
  nrTest <- choose(nrS,3) 
  if(verbose) cat(nrS,"perturbed genes ->", nrTest, "triples to check (lambda = ",lambda,")\n")

  # local model prior
  if (is.null(Pmlocal)) Pmlocal <- rep(1/29,29)
 
 
  ## 
  ## 1. learn tripel models
  ##
 
  ##=== create all (ordered) triples
  triples = subsets(nrS,3)

  ##=== 29 candidate models for each triple
  cnd.models   = enumerate.models(3,verbose=FALSE)

  ##=== store maximum model in a list
  mll.models   = list()
  if (verbose) cat(".") #prev <- progressBar()
  for(i in 1:nrow(triples)){

	sel <- which(colnames(D)%in%Sgenes[triples[i,]])
        D.tmp <- D[,sel]
#         D.tmp <- D.tmp[rowSums(D.tmp)!=0,]	
        colnames(D.tmp)[colnames(D.tmp) == Sgenes[triples[i,1]]] = "a"
        colnames(D.tmp)[colnames(D.tmp) == Sgenes[triples[i,2]]] = "b"
        colnames(D.tmp)[colnames(D.tmp) == Sgenes[triples[i,3]]] = "c"	
        Pesel <- Pe[,sel,drop=FALSE]                
        Pmsel <- Pm[sel,sel,drop=FALSE]	
        tmp.mdl = score(cnd.models,D.tmp, type=type, para=para,hyperpara=hyperpara, Pe=Pesel, Pm=Pmsel, lambda=lambda,selEGenes=selEGenes,verbose=FALSE)	
 
        ##== do prior stuff
        post = tmp.mdl$mLL + log(Pmlocal)
        winner <- cnd.models[[which.max(post)]]
        mll.models[[i]] = list()
        mll.models[[i]]$graph = winner
        mll.models[[i]]$posterior = post
        dimnames(mll.models[[i]]$graph) = list(Sgenes[triples[i,]],Sgenes[triples[i,]]) #=== rename node to inds
        if (verbose) cat(".")#prev <- progressBar(i/nrTest,prev)
  }

  ##
  ## 2. break down to pairwise-data by model averaging
  ##

  A = matrix(NA, ncol=nrS, nrow=nrS)
  dimnames(A) = list(Sgenes,Sgenes)

  diag(A) = 1
  for(i in 1:(nrS-1)){  
  for(j in (i+1):nrS){
        ##=== find contributing triples
        inds = apply(triples,1,function(x) sum( x %in% c(i,j)) == 2)
        inds = which(inds)
        ##=== count edges and set A_ij accordingly
        tmp = list()
        for(k in 1:length(inds)){ ##=== for each contributing triple
                tmp[[k]] = mll.models[[inds[k]]]$graph #=== get adjacency matrix
        }
        ##=== mean number of edges from i to j (including doubles...)
        A[i,j] = mean(unlist(lapply(tmp,function(x) x[Sgenes[i],Sgenes[j]])))
        ##=== mean number of edges from j to i (including doubles...) 
        A[j,i] = mean(unlist(lapply(tmp,function(x) x[Sgenes[j],Sgenes[i]])))
  }}
  B = (A>=triples.thrsh)*1-diag(nrow(A))
  graph <- as(B,"graphNEL")
  if(verbose) cat("\n")
  ##
  ## 3. estimate effect positions
  ##
  if (verbose) cat("Estimating effect positions in combined graph\n")    
  ep <- score(list(transitive.closure(B,mat=TRUE)), D,   	       
               type=type, 
               para=para,
               hyperpara=hyperpara,
               Pe=Pe,                
               selEGenes=selEGenes,
               verbose=FALSE)  
  ##
  ## 4. output
  ##
  res <- list(graph=graph,avg=A,mLL=ep$mLL[[1]],pos=ep$pos[[1]],mappos=ep$mappos[[1]],type=type,para=para,hyperpara=hyperpara,lam=lambda)
  class(res) <- "triples"
  
  return(res)
}
