# Supplementary material for: Large scale statistical inference of signaling pathways from RNAi and microarray data
Source: BMC Bioinformatics. 2007 Oct 15;8:386. doi: 10.1186/1471-2105-8-386 (PMC2241646; doi:10.1186/1471-2105-8-386)
Supplement: Additional file 1 — top25solutionsBoutrosData. 25 highest scoring network structures for the data by Boutros et al. [file 1471-2105-8-386-S1.gz › nem/R/pairwise.posterior.R]

##########################################
# Estimate the hierarchy edge by edge
# in each step only a pair of nodes is involved

pairwise.posterior = function (D, type = "mLL", para = NULL, hyperpara = NULL, 
    Pe = NULL, Pmlocal = NULL, Pm = NULL, lambda = 0, selEGenes = FALSE, verbose = TRUE)
{
  # Sgenes
    Sgenes <- unique(colnames(D))
    nrS <- length(Sgenes)
    nrTest <- nrS*(nrS-1)/2
    if(verbose) cat(nrS,"perturbed genes ->", nrTest, "pairwise tests (lambda = ", lambda,")\n")
    
    # priors
    if (is.null(Pm)) Pm <- matrix(0, ncol=nrS, nrow=nrS, dimnames=list(Sgenes,Sgenes))
    if (is.null(Pmlocal)) Pmlocal <- rep(0.25,4)
    if(is.null(Pe)) Pe <- matrix(1/nrS,nrow=nrow(D),ncol=nrS, dimnames=list(rownames(D),Sgenes))  
    
     # init output
    graph <- diag(nrS)
    dimnames(graph) <- list(Sgenes,Sgenes)
    scores <- matrix(nrow=nrTest,ncol=5)
    dimnames(scores) <- list(as.character(1:nrTest),c("..","->","<-","<->","support")) 
    ix <- 1
        
    for (i in 1:(nrS - 1)) {
        for (j in (i + 1):nrS) {
            # get data
            x <- Sgenes[i]
            y <- Sgenes[j]
            sel <- which(colnames(D)==x | colnames(D)==y)            
            D.xy <- D[, sel]
            sel2 <- which(rowSums(D.xy) != 0)
            D.xy <- D.xy[sel2, , drop = FALSE]            
            
            # get local priors
            sel <- c(i,j)
            Pesel <- Pe[sel2, sel, drop=FALSE] 
            Pesel[rowSums(Pesel) == 0,] = 1e-10 
            Pmsel <- Pm[sel, sel, drop=FALSE]                        
            support <- nrow(D.xy)            
            
            # four models per edge: x..y  x->y  x<-y  x<->y
      	    models <- enumerate.models(2,name=c(x,y),verbose=FALSE)
            if(support > 0){            	
            	# score            	
		ss <- score(models, D.xy, type = type, para = para,
			hyperpara = hyperpara, Pe = Pesel, Pm=Pmsel, lambda=lambda, selEGenes=selEGenes, verbose = FALSE)
		post <- exp(ss$mLL) * Pmlocal
		post <- post/sum(post)		
		post[is.na(post)] = 0           
	    }
	    else
	    	post = matrix(0,nrow=1,ncol=4)
	    	
	     # winner
            winner <- models[[which.max(post)]]
            graph[i, j] <- winner[1, 2]
            graph[j, i] <- winner[2, 1]
            
            # scores
            scores[ix, ] <- c(post, support)
            rownames(scores)[ix] <- paste(c(x, y), collapse = "~")
            ix <- ix + 1
            
            # counter
            if (verbose) cat(".")
        }
    }
    if (verbose) cat("\n")        
    
     # estimate effect positions
    if (verbose) cat("estimating effect positions\n")
    ep <- score(list(transitive.closure(graph,mat=TRUE)), D,     	       
               type=type, 
               para=para,
               hyperpara=hyperpara,
               Pe=Pe, 
               selEGenes=selEGenes,
               verbose=FALSE)  
     
    # output
    graph <- graph - diag(nrS)          
    graph <- as(graph,"graphNEL")
    res <- list(graph=graph,mLL=ep$mLL[[1]],pos=ep$pos[[1]],mappos=ep$mappos[[1]],scores=scores,type=type,para=para,hyperpara=hyperpara,lam=lambda)
    class(res) <- "pairwise"
    return(res)
}
