# Supplementary material for: Large scale statistical inference of signaling pathways from RNAi and microarray data
Source: BMC Bioinformatics. 2007 Oct 15;8:386. doi: 10.1186/1471-2105-8-386 (PMC2241646; doi:10.1186/1471-2105-8-386)
Supplement: Additional file 1 — top25solutionsBoutrosData. 25 highest scoring network structures for the data by Boutros et al. [file 1471-2105-8-386-S1.gz › nem/R/transitive.closure.R]

transitive.closure <- function(g,mat=FALSE,loops=TRUE){

    if (!(class(g)%in%c("graphNEL","matrix"))) stop("Input must be either graphNEL object or adjacency matrix")
    g <- as(g, "matrix")
    
    #-- adjacency matrix
#         if (class(g)=="matrix"){
        n <- ncol(g)
        matExpIterativ <- function(x,pow,y=x,z=x,i=1) {
            while(i < pow) {
                z <- z %*% x
                y <- y+z
                i <- i+1
            }
        return(y)
        }

        h <- matExpIterativ(g,n)
        h <- (h>0)*1   
        dimnames(h) <- dimnames(g)
        if (!loops) diag(h) <- rep(0,n) else diag(h) <- rep(1,n)
        if (!mat) h <- as(h,"graphNEL")	
#     }

    #-- graphNEL object
#     if (class(g)=="graphNEL"){
#         tc <- RBGL::transitive.closure(g)    
#         if (loops) tc$edges <- unique(cbind(tc$edges,rbind(tc$nodes,tc$nodes)),MARGIN=2)
# 
#         h <- ftM2graphNEL(ft=t(tc$edges),V=tc$nodes)
#         if (mat) h <- as(h, "matrix")
#     } 
       
    return(h)
}
