# Supplementary material for: Large scale statistical inference of signaling pathways from RNAi and microarray data
Source: BMC Bioinformatics. 2007 Oct 15;8:386. doi: 10.1186/1471-2105-8-386 (PMC2241646; doi:10.1186/1471-2105-8-386)
Supplement: Additional file 1 — top25solutionsBoutrosData. 25 highest scoring network structures for the data by Boutros et al. [file 1471-2105-8-386-S1.gz › nem/R/plot.ModuleNetwork.R]

plot.ModuleNetwork <- function(x, what="graph", remove.singletons=FALSE, PDF=FALSE, filename="nemplot.pdf", ...) {
    plot.nem(x,what,remove.singletons,PDF,filename,...)

}
  
