# Supplementary material for: Large scale statistical inference of signaling pathways from RNAi and microarray data
Source: BMC Bioinformatics. 2007 Oct 15;8:386. doi: 10.1186/1471-2105-8-386 (PMC2241646; doi:10.1186/1471-2105-8-386)
Supplement: Additional file 1 — top25solutionsBoutrosData. 25 highest scoring network structures for the data by Boutros et al. [file 1471-2105-8-386-S1.gz › nem/R/print.triples.R]

print.triples <- function(x, ...) {

  # general
  cat("Object of class 'triples' generated by 'triples.posterior()'\n")
  cat("\n")
  
  # slots
  cat("$graph:  phenotypic hierarchy on",ncol(x$graph),"genes\n")
  cat("$avg:    matrix of edge frequencies in triple models")
  
  #cat("\n")  
  #cat("plot this object to see the graph\n")

}
  
