# Supplementary material for: Large scale statistical inference of signaling pathways from RNAi and microarray data
Source: BMC Bioinformatics. 2007 Oct 15;8:386. doi: 10.1186/1471-2105-8-386 (PMC2241646; doi:10.1186/1471-2105-8-386)
Supplement: Additional file 1 — top25solutionsBoutrosData. 25 highest scoring network structures for the data by Boutros et al. [file 1471-2105-8-386-S1.gz › nem/R/getDensityMatrix.R]

fitBUM <- function(cname,Porig,dirname,startab,startlam,tol){			
	cat("Fitting BUM model for S-gene ",cname,"\n")
	x = Porig[,cname]
	res = bum.EM(x,startab,startlam,tol)
	a = res$a
	lam = res$lambda
	cat("--> final values for alpha, beta: ",a,"\n")
	cat("--> final values for mixing coefficients: ",lam,"\n")		
	if(!is.null(dirname))
		pdf(file=file.path(dirname,cname,"_histogram.pdf"))
	else
		x11()
	bum.histogram(x,a,lam,breaks=100)	
	if(!is.null(dirname))	
		pdf(file=file.path(dirname,cname,"_QQplot.pdf"))
	else
		x11()
	qqbum(x,a,lam)
	if(is.null(dirname))
		readline("Press any key to continue...")	
	dev.off()
	dev.off()
	dens = bum.dalt(x,a,lam)	
	return(dens)	
}

getDensityMatrix = function(Porig, dirname="", startab=c(0.3,10), startlam=c(0.6,0.1,0.3), tol=1e-4){
	sapply(colnames(Porig),fitBUM, Porig=Porig, dirname=dirname, startab=startab, startlam=startlam, tol=tol)
}
