# Supplementary material for: Large scale statistical inference of signaling pathways from RNAi and microarray data
Source: BMC Bioinformatics. 2007 Oct 15;8:386. doi: 10.1186/1471-2105-8-386 (PMC2241646; doi:10.1186/1471-2105-8-386)
Supplement: Additional file 1 — top25solutionsBoutrosData. 25 highest scoring network structures for the data by Boutros et al. [file 1471-2105-8-386-S1.gz › nem/..Rcheck/nem-manual.tex]

\documentclass{article}
\usepackage[ae,hyper]{Rd}
\begin{document}
\HeaderA{network.AIC}{AIC criterion for network graph}{network.AIC}
\keyword{graphs}{network.AIC}
\begin{Description}\relax
calclate AIC for a given network graph (should be transitively closed)
\end{Description}
\begin{Usage}
\begin{verbatim}
        network.AIC(network,k=2,verbose=TRUE)
\end{verbatim}
\end{Usage}
\begin{Arguments}
\begin{ldescription}
\item[\code{network}] a nem object (e.g. 'pairwise')
\item[\code{k}] penalty per parameter in the AIC calculation. Default = 2 for classical AIC
\item[\code{verbose}] print out the result
\end{ldescription}
\end{Arguments}
\begin{Details}\relax
For k = log(n) the BIC (Schwarz criterion) is computed. Usually this function is not called directly but from \code{nemModelSelection}
\end{Details}
\begin{Value}
AIC value
\end{Value}
\begin{Author}\relax
Holger Froehlich
\end{Author}
\begin{SeeAlso}\relax
\code{\LinkA{nemModelSelection}{nemModelSelection}}
\end{SeeAlso}
\begin{Examples}
\begin{ExampleCode}
   data("BoutrosRNAi2002") 
   res1 <- moduleNetwork(BoutrosRNAiDiscrete[,9:16],para=c(.13,.05))
   network.AIC(res1)
   res2 <- moduleNetwork(BoutrosRNAiDiscrete[,9:16],para=c(.13,.05),Pm=matrix(0,ncol=4,nrow=4),lambda=10)
   network.AIC(res2)
\end{ExampleCode}
\end{Examples}

\HeaderA{SCCgraph}{Combines Strongly Connected Components into single nodes}{SCCgraph}
\keyword{graphs}{SCCgraph}
\begin{Description}\relax
\code{SCCgraph} is used to identify all nodes which are not distinguishable given the data.
\end{Description}
\begin{Usage}
\begin{verbatim}
SCCgraph(x,name=TRUE,nlength=20)
\end{verbatim}
\end{Usage}
\begin{Arguments}
\begin{ldescription}
\item[\code{x}] graphNEL object or an adjacency matrix
\item[\code{name}] Concatenate all names of summarized nodes, if TRUE, or number nodes, if FALSE. Default: TRUE
\item[\code{nlength}] maximum length of names
\end{ldescription}
\end{Arguments}
\begin{Details}\relax
A graph inferred by either \code{score} or \code{pairwise.posterior} may have cycles if some phenotypic profiles are not distinguishable.
The function \code{SCCgraph} identifies cycles in the graph (the strongly conneced components) and summarizes them in a single node.
The resulting graph is then acyclic.
\end{Details}
\begin{Value}
\begin{ldescription}
\item[\code{graph}] a graphNEL object with connected components of the input graph summarized into single nodes
\item[\code{scc}] a list mapping SCCs to nodes
\item[\code{which.scc}] a vector mapping nodes to SCCs
\end{ldescription}
\end{Value}
\begin{Author}\relax
Florian Markowetz <URL: http://genomics.princeton.edu/~florian>
\end{Author}
\begin{SeeAlso}\relax
\code{\LinkA{nem}{nem}}, \code{\LinkA{transitive.reduction}{transitive.reduction}}
\end{SeeAlso}
\begin{Examples}
\begin{ExampleCode}
   data("BoutrosRNAi2002")
   D   <- BoutrosRNAiDiscrete[,9:16]
   res <- nem(D,para=c(.13,.05))
   # 
   sccg <- SCCgraph(res$graph,name=TRUE)
   #
   par(mfrow=c(1,2))
   plot(res, main="inferred from data")
   plot(sccg$graph, main="condensed (rel,key)")
\end{ExampleCode}
\end{Examples}

\HeaderA{CONTmLL}{Marginal likelihood of a phenotypic hierarchy with continuous data}{CONTmLL}
\keyword{models}{CONTmLL}
\begin{Description}\relax
computes the marginal likelihood of observed phenotypic data given a phenotypic hierarchy.
\end{Description}
\begin{Usage}
\begin{verbatim}
CONTmLL(Phi, prob.inf, Pe)
\end{verbatim}
\end{Usage}
\begin{Arguments}
\begin{ldescription}
\item[\code{Phi}] an adjacency matrix with unit main diagonal
\item[\code{prob.inf}] matrix of influence probabilities
\item[\code{Pe}] prior of effect reporter positions in the phenotypic hierarchy
\end{ldescription}
\end{Arguments}
\begin{Details}\relax
It computes the marginal likelihood of a single phenotypic hierarchy.
Usually called from within the function \code{score}.
\end{Details}
\begin{Value}
\begin{ldescription}
\item[\code{mLL}] marginal likelihood of a phenotypic hierarchy
\item[\code{pos}] posterior distribution of effect positions in the hierarchy
\item[\code{mappos}] Maximum aposteriori estimate of effect positions
\end{ldescription}
\end{Value}
\begin{Author}\relax
Matthias Maneck
\end{Author}
\begin{References}\relax
\end{References}
\begin{SeeAlso}\relax
\code{\LinkA{score}{score}}, \code{\LinkA{mLL}{mLL}}, \code{\LinkA{FULLmLL}{FULLmLL}}, \code{\LinkA{nem.cont.preprocess}{nem.cont.preprocess}}
\end{SeeAlso}
\begin{Examples}
\begin{ExampleCode}
   data("BoutrosRNAi2002")
   pre <- nem.cont.preprocess(BoutrosRNAiExpression,neg.control=1:4,pos.control=5:8)
   result <- nem(pre$prob.influenced, type="CONTmLL")
\end{ExampleCode}
\end{Examples}

\HeaderA{nemModelSelection}{model selection for nested effect models}{nemModelSelection}
\keyword{graphs}{nemModelSelection}
\keyword{models}{nemModelSelection}
\begin{Description}\relax
infers models with different regularization constants, compares them via the AIC criterion and returns the highest scoring one
\end{Description}
\begin{Usage}
\begin{verbatim}
nemModelSelection(lambdas,D,inference="pairwise",models=NULL,type="mLL",para=NULL,hyperpara=NULL,Pe=NULL,Pmlocal=NULL,Pm=NULL,local.prior.size=length(unique(colnames(D))),local.prior.bias=1,triples.thrsh=0.5,selEGenes=FALSE,verbose=TRUE,...)
\end{verbatim}
\end{Usage}
\begin{Arguments}
\begin{ldescription}
\item[\code{lambdas}] vector of regularization constants
\item[\code{D}] data matrix with experiments in the columns (binary or continious)
\item[\code{inference}] \code{search} to use exhaustive enumeration; or \code{triples} for triple-based inference; or \code{pairwise} for the pairwise heuristic; or \code{ModuleNetwork} for the module based inference
\item[\code{models}] a list of adjacency matrices for model search. If NULL, \code{enumerate.models} is used for exhaustive enumeration of all possible models.
\item[\code{type}] \code{mLL} or \code{FULLmLL} or \code{CONTmLL} or \code{CONTmLLDens}
\item[\code{para}] vector of length two: false positive rate and false negative rate for non-binary data. Used by \code{mLL()}
\item[\code{hyperpara}] vector of length four: used by \code{FULLmLL()} for binary data
\item[\code{Pe}] prior of effect reporter positions in the phenotypic hierarchy (same dimension as D)
\item[\code{Pm}] prior over models (n x n matrix)
\item[\code{Pmlocal}] local model prior for pairwise and triple learning. For pairwise learning generated by \code{local.model.prior()} according to arguments \code{local.prior.size} and \code{local.prior.bias}
\item[\code{local.prior.size}] prior expected number of edges in the graph (for pairwise learning)
\item[\code{local.prior.bias}] bias towards double-headed edges. Default: 1 (no bias; for pairwise learning)
\item[\code{triples.thrsh}] threshold for model averaging to combine triple models for each edge
\item[\code{selEGenes}] optimize selection of E-genes for each model
\item[\code{verbose}] do you want to see progression statements" Default: TRUE
\item[\code{...}] other arguments to pass to function \code{nem} or \code{network.AIC}
\end{ldescription}
\end{Arguments}
\begin{Details}\relax
\code{nemModelSelection} internally calls \code{nem} to infer a model with a given regularization constant. The comparison between models is based on the AIC criterion (\code{network.AIC}).
\end{Details}
\begin{Value}
An object of class 'score' or  'pairwise' or 'triples' or 'ModuleNetwork' containing slots
\begin{ldescription}
\item[\code{graph}] the inferred phenotypic hierarchy
\item[\code{pos}] posterior distribution of positions of effect reporters
\item[\code{mappos}] estimated position of effects in the phenotypic hierarchy
\item[\code{type}] see above
\item[\code{para}] see above
\item[\code{hyperpara}] see above
\item[\code{lambda}] see above
\end{ldescription}

and additional ones according to the function used for inference.
\end{Value}
\begin{Author}\relax
Florian Markowetz <URL: http://genomics.princeton.edu/~florian>
\end{Author}
\begin{SeeAlso}\relax
\code{\LinkA{network.AIC}{network.AIC}}, \code{\LinkA{score}{score}}, \code{moduleNetwork}, \code{\LinkA{triples.posterior}{triples.posterior}}, \code{\LinkA{pairwise.posterior}{pairwise.posterior}}, \code{\LinkA{local.model.prior}{local.model.prior}}, \code{\LinkA{enumerate.models}{enumerate.models}}
\end{SeeAlso}
\begin{Examples}
\begin{ExampleCode}
   data("BoutrosRNAi2002")
   D <- BoutrosRNAiDiscrete[,9:16]
   p <- c(.13,.05)
   res <- nemModelSelection(c(0.1,1,10),D, para=p, Pm=matrix(0,ncol=4,nrow=4))   
   
   
   plot(res,main="highest scoring model")      
\end{ExampleCode}
\end{Examples}

\HeaderA{triples.posterior}{Infers a phenotypic hierarchy from triples}{triples.posterior}
\aliasA{print.triples}{triples.posterior}{print.triples}
\keyword{graphs}{triples.posterior}
\begin{Description}\relax
Function \code{triples.posterior} estimates the hierarchy triple-wise. In each step only a triple of nodes
is involved and no exhaustive enumeration of model space is needed as in function \code{score}.
\end{Description}
\begin{Usage}
\begin{verbatim}
triples.posterior(D, type="mLL",para=NULL, hyperpara=NULL,Pe=NULL,Pmlocal=NULL,Pm=NULL,lambda=0, triples.thrsh=.5, selEGenes=FALSE, verbose=TRUE)

#S3 methods for class 'triples'
print.triples(x,...) 
\end{verbatim}
\end{Usage}
\begin{Arguments}
\begin{ldescription}
\item[\code{D}] data matrix. Columns correspond to the nodes in the silencing scheme. Rows are phenotypes.
\item[\code{type}] (1.) marginal likelihood "mLL" (only for cout matrix D), or (2.) full marginal likelihood "FULLmLL" integrated over a and b and depending on hyperparameters a0, a1, b0, b1 (only for count matrix D), or (3.) "CONTmLL" marginal likelihood for probability matrices, or (4.) "CONTmLLDens" marginal likelihood for probability density matrices
\item[\code{para}] vector with parameters a and b for "mLL", if count matrices are used
\item[\code{hyperpara}] vector with hyperparameters a0, b0, a1, b1 for "FULLmLL"
\item[\code{Pe}] prior position of effect reporters. Default: uniform over nodes in hierarchy
\item[\code{Pmlocal}] local model prior for the four models tested at each node: a vector of length 4 with positive entries summing to one
\item[\code{triples.thrsh}] threshold used when combining tripel models for each edge. Default: only edges appearing in more than half of triples are included in the final graph.
\item[\code{Pm}] prior on model graph (n x n matrix) with entries 0 <= priorPhi[i,j] <= 1 describing the probability of an edge between gene i and gene j.
\item[\code{lambda}] regularization parameter to incorporate prior assumptions.
\item[\code{selEGenes}] optimize selection of E-genes for each model
\item[\code{verbose}] do you want to see progress statements printed or not? Default: TRUE
\item[\code{x}] nem object
\item[\code{...}] other arguments to pass
\end{ldescription}
\end{Arguments}
\begin{Details}\relax
\code{triples.posterior} is an alternative to exhaustive search 
by the function \code{score} and more accurate than \code{pairwise.posterior}. 
For each triple of perturbed genes 
it chooses between the 29 possible models. It then uses model averaging to combine the triple-models into a final graph.


\code{print.triples} gives an overview over the 'triples' object.
\end{Details}
\begin{Value}
\begin{ldescription}
\item[\code{graph}] the inferred directed graph (graphNEL object)
\item[\code{avg}] matrix of edge frequencies in triple models
\item[\code{pos}] posterior over effect positions
\item[\code{mappos}] MAP estimate of effect positions
\item[\code{type}] as used in function call
\item[\code{para}] as used in function call
\item[\code{hyperpara}] as used in function call
\item[\code{lambda}] as in function call
\end{ldescription}
\end{Value}
\begin{Author}\relax
Florian Markowetz <URL: http://genomics.princeton.edu/~florian>
\end{Author}
\begin{SeeAlso}\relax
\code{\LinkA{score}{score}}, \code{\LinkA{nem}{nem}}
\end{SeeAlso}
\begin{Examples}
\begin{ExampleCode}
   data("BoutrosRNAi2002") 
   res <- triples.posterior(BoutrosRNAiDiscrete[,9:16],para=c(.13,.05))
   
   # plot graph
   plot(res,what="graph")
   
   # plot posterior over effect positions
   plot(res,what="pos")
   
   # estimate of effect positions
   res$mappos
   
\end{ExampleCode}
\end{Examples}

\HeaderA{enumerate.models}{Exhaustive enumeration of models}{enumerate.models}
\keyword{graphs}{enumerate.models}
\begin{Description}\relax
The function \code{enumerate.models} is used to create the model space for inference by exhaustive enumeration. 
It computes a list of all transitively closed directed graphs on a given number of nodes.
\end{Description}
\begin{Usage}
\begin{verbatim}
enumerate.models(x,name=NULL,verbose=TRUE) 
\end{verbatim}
\end{Usage}
\begin{Arguments}
\begin{ldescription}
\item[\code{x}] either the number of nodes or a vector of node names.
\item[\code{name}] optionally the nodenames, if they are not provided in x
\item[\code{verbose}] if TRUE outputs number of (unique) models. Default: TRUE
\end{ldescription}
\end{Arguments}
\begin{Details}\relax
The model space of Nested Effects Models consists of all transitively closed directed graphs. 
The function \code{enumerate.models} creates them in three steps: (1.) build all directed graphs on \code{x} (or \code{length(x)}) nodes,
(2.) transitively close each one of them, and (3.) remove redundant models to yield a unique set.
So far, enumeration is limited to up to 5 nodes.

I'm aware that this is inefficient! 
It would be very desirable to enumerate the models directly (i.e. without creating all directed graphs as an intermediate step).
\end{Details}
\begin{Value}
a list of models. Each entry is a transitively closed adjacency matrix with unit main diagonal.
\end{Value}
\begin{Author}\relax
Florian Markowetz <URL: http://genomics.princeton.edu/~florian>
\end{Author}
\begin{SeeAlso}\relax
\code{\LinkA{score}{score}}, \code{\LinkA{nem}{nem}}
\end{SeeAlso}
\begin{Examples}
\begin{ExampleCode}
enumerate.models(2)
enumerate.models(c("Anna","Bert"))
\end{ExampleCode}
\end{Examples}

\HeaderA{plot.effects}{Plots data according to a phenotypic hierarchy}{plot.effects}
\keyword{graphs}{plot.effects}
\begin{Description}\relax
\code{plot.effects} visualizes the subset structure in the data by reordering rows and columns according to the topological order given by a phenotypic hierarchy.
\end{Description}
\begin{Usage}
\begin{verbatim}
plot.effects(x,nem,border=TRUE,...)
\end{verbatim}
\end{Usage}
\begin{Arguments}
\begin{ldescription}
\item[\code{x}] data matrix
\item[\code{nem}] phenotypic hierarchy (object of class 'score' or 'pairwise')
\item[\code{border}] draw red lines to indicate gene-specific effect reporters. Default: TRUE
\item[\code{...}] additional parameters for the plotting function
\end{ldescription}
\end{Arguments}
\begin{Details}\relax
The experiments in the columns are reordered according to the topological order given by a phenotypic hierarchy.
The effect reporters in the rows are grouped together by their position in the hierarchy.
The groups are then arranged by topological order.
Within each group the rows are hierarchically clustered.
\end{Details}
\begin{Author}\relax
Florian Markowetz <URL: http://genomics.princeton.edu/~florian>
\end{Author}
\begin{Examples}
\begin{ExampleCode}
   data("BoutrosRNAi2002")
   D <- BoutrosRNAiDiscrete[,9:16]
   res <- nem(D,para=c(.13,.05))
   plot.effects(D,res)
\end{ExampleCode}
\end{Examples}

\HeaderA{internal}{internal functions}{internal}
\aliasA{connectModules}{internal}{connectModules}
\aliasA{moduleNetwork.aux}{internal}{moduleNetwork.aux}
\keyword{file}{internal}
\begin{Description}\relax
internal functions: do not call these functions directly.
\end{Description}
\begin{Usage}
\begin{verbatim}
        various
\end{verbatim}
\end{Usage}
\begin{Arguments}
various
\end{Arguments}
\begin{Details}\relax
\end{Details}
\begin{Value}
various
\end{Value}
\begin{Author}\relax
Holger Froehlich
\end{Author}

\HeaderA{plot.nem}{plot nested effect model}{plot.nem}
\aliasA{plot.ModuleNetwork}{plot.nem}{plot.ModuleNetwork}
\aliasA{plot.pairwise}{plot.nem}{plot.pairwise}
\aliasA{plot.score}{plot.nem}{plot.score}
\aliasA{plot.triples}{plot.nem}{plot.triples}
\keyword{models}{plot.nem}
\begin{Description}\relax
plot graph of nested effect model, the marginal likelihood distribution or the posterior position of the effected genes
\end{Description}
\begin{Usage}
\begin{verbatim}
        plot.nem(x, what="graph", remove.singletons=FALSE, PDF=FALSE, filename="nemplot.pdf", thresh=0, transitiveReduction=FALSE, ...)
\end{verbatim}
\end{Usage}
\begin{Arguments}
\begin{ldescription}
\item[\code{x}] nem object to plot
\item[\code{what}] (i), "graph", (ii) "mLL" = likelihood distribution, (iii) "pos" = posterior position of effected genes
\item[\code{remove.singletons}] remove unconnected nodes from the graph plot
\item[\code{PDF}] output as PDF-file
\item[\code{filename}] filename of PDF-file
\item[\code{thresh}] if x has a real valued adjacency matrix (weight matrix),  don't plot edges with weight <= thresh
\item[\code{transitiveReduction}] plot a transitively reduced graph
\item[\code{...}] other arguments to pass
\end{ldescription}
\end{Arguments}
\begin{Value}
none
\end{Value}
\begin{Author}\relax
Florian Markowetz <URL: http://genomics.princeton.edu/~florian>
\end{Author}
\begin{SeeAlso}\relax
\code{\LinkA{nem}{nem}}, \code{\LinkA{score}{score}}
\end{SeeAlso}

\HeaderA{nem}{Nested Effects Models - main function}{nem}
\keyword{graphs}{nem}
\keyword{models}{nem}
\begin{Description}\relax
The main function to infer a phenotypic hierarchy from data
\end{Description}
\begin{Usage}
\begin{verbatim}
nem(D,inference="pairwise",models=NULL,type="mLL",para=NULL,hyperpara=NULL,Pe=NULL,Pm=NULL,Pmlocal=NULL,local.prior.size=length(unique(colnames(D))),local.prior.bias=1,triples.thrsh=0.5,lambda=0,selEGenes=FALSE,verbose=TRUE)
\end{verbatim}
\end{Usage}
\begin{Arguments}
\begin{ldescription}
\item[\code{D}] data matrix with experiments in the columns (binary or continious)
\item[\code{inference}] \code{search} to use exhaustive enumeration; or \code{triples} for triple-based inference; or \code{pairwise} for the pairwise heuristic; or \code{ModuleNetwork} for the module based inference
\item[\code{models}] a list of adjacency matrices for model search. If NULL, \code{enumerate.models} is used for exhaustive enumeration of all possible models.
\item[\code{type}] \code{mLL} or \code{FULLmLL} or \code{CONTmLL} or \code{CONTmLLDens}
\item[\code{para}] vector of length two: false positive rate and false negative rate for non-binary data. Used by \code{mLL()}
\item[\code{hyperpara}] vector of length four: used by \code{FULLmLL()} for binary data
\item[\code{Pe}] prior of effect reporter positions in the phenotypic hierarchy (same dimension as D)
\item[\code{Pm}] prior over models (n x n matrix)
\item[\code{Pmlocal}] local model prior for pairwise and triple learning. For pairwise learning generated by \code{local.model.prior()} according to arguments \code{local.prior.size} and \code{local.prior.bias}
\item[\code{local.prior.size}] prior expected number of edges in the graph (for pairwise learning)
\item[\code{local.prior.bias}] bias towards double-headed edges. Default: 1 (no bias; for pairwise learning)
\item[\code{triples.thrsh}] threshold for model averaging to combine triple models for each edge
\item[\code{lambda}] regularization parameter to incorporate prior assumptions. Default: 0 (no regularization)
\item[\code{selEGenes}] optimize selection of E-genes for each model
\item[\code{verbose}] do you want to see progression statements" Default: TRUE
\end{ldescription}
\end{Arguments}
\begin{Details}\relax
\code{nem} is an interface to the functions \code{score()}, \code{pairwise.posterior()}, \code{triple.posterior}, \code{moduleNetwork}. 

\code{plot.nem} plots the inferred phenotypic hierarchy as a directed graph, the likelihood distribution of the models (only for exhaustive search) or the posterior position of the effected genes.
\end{Details}
\begin{Value}
An object of class 'score' or  'pairwise' or 'triples' or 'ModuleNetwork' containing slots
\begin{ldescription}
\item[\code{graph}] the inferred phenotypic hierarchy
\item[\code{pos}] posterior distribution of positions of effect reporters
\item[\code{mappos}] estimated position of effects in the phenotypic hierarchy
\item[\code{type}] see above
\item[\code{para}] see above
\item[\code{hyperpara}] see above
\item[\code{lambda}] see above
\end{ldescription}

and additional ones according to the function used for inference.
\end{Value}
\begin{Author}\relax
Florian Markowetz <URL: http://genomics.princeton.edu/~florian>
\end{Author}
\begin{SeeAlso}\relax
\code{\LinkA{score}{score}}, \code{moduleNetwork}, \code{\LinkA{triples.posterior}{triples.posterior}}, \code{\LinkA{pairwise.posterior}{pairwise.posterior}}, \code{\LinkA{local.model.prior}{local.model.prior}}, \code{\LinkA{enumerate.models}{enumerate.models}}, \code{plot.nem}
\end{SeeAlso}
\begin{Examples}
\begin{ExampleCode}
   data("BoutrosRNAi2002")
   D <- BoutrosRNAiDiscrete[,9:16]
   p <- c(.13,.05)
   res1 <- nem(D,para=p,inference="search")
   res2 <- nem(D,para=p,inference="pairwise")
   res3 <- nem(D,para=p,inference="triples")
   res4 <- nem(D,para=p,inference="ModuleNetwork")
   

   par(mfrow=c(1,4))
   plot(res1,main="exhaustive search")
   plot(res2,main="pairs")
   plot(res3,main="triples")
   plot(res4,main="module network")
   
\end{ExampleCode}
\end{Examples}

\HeaderA{moduleNetwork}{Infers a phenotypic hierarchy using the module network}{moduleNetwork}
\aliasA{print.ModuleNetwork}{moduleNetwork}{print.ModuleNetwork}
\keyword{graphs}{moduleNetwork}
\begin{Description}\relax
Function \code{moduleNetwork} estimates the hierarchy using a divide and conquer approach. In each step only a subset of nodes (called module)
is involved and no exhaustive enumeration of model space is needed as in function \code{score}.
\end{Description}
\begin{Usage}
\begin{verbatim}
moduleNetwork(D,type="mLL",Pe=NULL,Pm=NULL,lambda=0,para=NULL,hyperpara=NULL,selEGenes=FALSE,verbose=TRUE)

#S3 methods for class 'moduleNetwork'
print.ModuleNetwork(x,...)

\end{verbatim}
\end{Usage}
\begin{Arguments}
\begin{ldescription}
\item[\code{D}] data matrix. Columns correspond to the nodes in the silencing scheme. Rows are phenotypes.
\item[\code{type}] (1.) marginal likelihood "mLL" (only for cout matrix D), or (2.) full marginal likelihood "FULLmLL" integrated over a and b and depending on hyperparameters a0, a1, b0, b1 (only for count matrix D), or (3.) "CONTmLL" marginal likelihood for probability matrices, or (4.) "CONTmLLDens" marginal likelihood for probability density matrices
\item[\code{Pe}] prior position of effect reporters. Default: uniform over nodes in hierarchy
\item[\code{Pm}] prior on model graph (n x n matrix) with entries 0 <= priorPhi[i,j] <= 1 describing the probability of an edge between gene i and gene j.
\item[\code{lambda}] regularization parameter to incorporate prior assumptions.
\item[\code{para}] vector with parameters a and b for "mLL", if count matrices are used
\item[\code{hyperpara}] vector with hyperparameters a0, b0, a1, b1 for "FULLmLL"
\item[\code{selEGenes}] optimize selection of E-genes for each model
\item[\code{verbose}] do you want to see progress statements printed or not? Default: TRUE
\item[\code{x}] nem object
\item[\code{...}] other arguments to pass
\end{ldescription}
\end{Arguments}
\begin{Details}\relax
\code{moduleNetwork} is an alternative to exhaustive search 
by the function \code{score} and more accurate than \code{pairwise.posterior}. 
It uses clustering to sucessively split the network into smaller modules, which can then be estimated completely. Connections between modules are estimated pairwise between nodes of two different modules.
\end{Details}
\begin{Value}
\begin{ldescription}
\item[\code{graph}] the inferred directed graph (graphNEL object)
\item[\code{pos}] posterior over effect positions
\item[\code{mappos}] MAP estimate of effect positions
\item[\code{type}] as used in function call
\item[\code{para}] as used in function call
\item[\code{hyperpara}] as used in function call
\item[\code{lambda}] as in function call
\end{ldescription}
\end{Value}
\begin{Author}\relax
Holger Froehlich
\end{Author}
\begin{SeeAlso}\relax
\code{\LinkA{score}{score}}, \code{\LinkA{nem}{nem}}
\end{SeeAlso}
\begin{Examples}
\begin{ExampleCode}
   data("BoutrosRNAi2002") 
   res <- moduleNetwork(BoutrosRNAiDiscrete[,9:16],para=c(.13,.05))
   
   # plot graph
   plot(res,what="graph")
   
   # plot posterior over effect positions
   plot(res,what="pos")
   
   # estimate of effect positions
   res$mappos
   
\end{ExampleCode}
\end{Examples}

\HeaderA{subsets}{Subsets}{subsets}
\keyword{graphs}{subsets}
\begin{Description}\relax
subsets
\end{Description}
\begin{Usage}
\begin{verbatim}
subsets(n, r, v = 1:n, set = TRUE)
\end{verbatim}
\end{Usage}
\begin{Arguments}
\begin{ldescription}
\item[\code{n}] bli
\item[\code{r}] bla
\item[\code{v}] blo
\item[\code{set}] blu
\end{ldescription}
\end{Arguments}
\begin{Details}\relax
taken from the programmers corner of some R-News issue by Dennis
\end{Details}
\begin{Value}
\begin{ldescription}
\item[\code{n}] bli
\item[\code{r}] bla
\item[\code{v}] blo
\end{ldescription}
\end{Value}
\begin{Author}\relax
Dennis Kostka <URL: http://www.molgen.mpg.de/~kostka>
\end{Author}
\begin{SeeAlso}\relax
\end{SeeAlso}
\begin{Examples}
\begin{ExampleCode}
 ## bla
\end{ExampleCode}
\end{Examples}

\HeaderA{score}{Computes the marginal likelihood of phenotypic hierarchies}{score}
\aliasA{PhiDistr}{score}{PhiDistr}
\aliasA{print.score}{score}{print.score}
\keyword{models}{score}
\begin{Description}\relax
Function to compute the marginal likelihood of a set of phenotypic hierarchies.
\end{Description}
\begin{Usage}
\begin{verbatim}
score(models, D, type="mLL", para=NULL, hyperpara=NULL, Pe=NULL, Pm=NULL, lambda=0, selEGenes=FALSE, verbose=TRUE)

# S3 metehods for class 'score'
print.score(x, ...)

PhiDistr(Phi, Pm, a=4, b=0.1)
\end{verbatim}
\end{Usage}
\begin{Arguments}
\begin{ldescription}
\item[\code{models}] a list of adjacency matrices with unit main diagonal 
\item[\code{D}] data matrix. Columns correspond to the nodes in the
silencing scheme. Rows are effect reporters. 
\item[\code{type}] (1.) marginal likelihood "mLL" (only for cout matrix D), or (2.) full marginal likelihood "FULLmLL" integrated over a and b and depending on hyperparameters a0, a1, b0, b1 (only for count matrix D), or (3.) "CONTmLL" marginal likelihood for probability matrices, or (4.) "CONTmLLDens" marginal likelihood for probability density matrices
\item[\code{para}] Vector with parameters \code{a} and \code{b} (for "mLL" with count data)
\item[\code{hyperpara}] Vector with hyperparameters \code{a0}, \code{b0}, \code{a1}, \code{b1} for "FULLmLL"
\item[\code{Pe}] prior position of effect reporters. Default: uniform over nodes in silencing scheme
\item[\code{Pm}] prior on model graph (n x n matrix) with entries 0 <= priorPhi[i,j] <= 1 describing the probability of an edge between gene i and gene j.
\item[\code{lambda}] regularization parameter to incorporate prior assumptions.
\item[\code{selEGenes}] optimize selection of E-genes for each model
\item[\code{verbose}] output while running or not
\item[\code{x}] nem object
\item[\code{...}] other arguments to pass
\item[\code{Phi}] adjacency matrix
\item[\code{a}] parameter of the inverse gamma prior for v=1/lambda
\item[\code{b}] parameter of the inverse gamma prior for v=1/lambda
\end{ldescription}
\end{Arguments}
\begin{Details}\relax
Scoring models by marginal log-likelihood is implemented in function
\code{score}. Input consists of models and data, the type of the score
(\code{"mLL"}, \code{"FULLmLL"}, \code{"CONTmLL"} or \code{"CONTmLLDens"}), the corresponding paramters
(\code{para}) or hyperparameters (\code{hyperpara}), a prior for phenotype
positions (\code{Pe}) and model structures \code{Pm} with regularization parameter \code{lambda}. If a structure prior \code{Pm} is provided, but no regularization parameter \code{lambda}, Bayesian model averaging with an inverse gamma prior on 1/lambda is performed.


\code{score} is usually called within function \code{nem}.
\end{Details}
\begin{Value}
\begin{ldescription}
\item[\code{graph}] the model with highest marginal likelihood (graphNEL object)
\item[\code{mLL}] vector of marginal likelihoods for all models
\item[\code{ppost}] vector of posterior probabilities for all models
\item[\code{pos}] a list of estimated positions of effect reporters for each model
\item[\code{mappos}] a list of maximum aposteriori estimates of effect positions for each model
\item[\code{type}] as used in function call
\item[\code{para}] as used in function call
\item[\code{hyperpara}] as used in function call
\item[\code{lambda}] as in function call
\end{ldescription}
\end{Value}
\begin{Author}\relax
Florian Markowetz <URL: http://genomics.princeton.edu/~florian>
\end{Author}
\begin{References}\relax
\item[[1]] Markowetz F, Bloch J, Spang R, Non-transcriptional pathway features reconstructed from secondary effects of RNA interference, Bioinformatics, 2005
\item[[2]] Markowetz F, Probabilistic Models for Gene Silencing Data, PhD thesis, Free University Berlin, 2006
\end{References}
\begin{SeeAlso}\relax
\code{\LinkA{nem}{nem}}, \code{\LinkA{mLL}{mLL}}, \code{\LinkA{FULLmLL}{FULLmLL}}, \code{\LinkA{enumerate.models}{enumerate.models}}
\end{SeeAlso}
\begin{Examples}
\begin{ExampleCode}
   # Drosophila RNAi and Microarray Data from Boutros et al, 2002
   data("BoutrosRNAi2002")
   D <- BoutrosRNAiDiscrete[,9:16]

   # enumerate all possible models for 4 genes
   models <- enumerate.models(unique(colnames(D)))

   # score models with marginal likelihood
   result <- score(models,D,type="mLL",para=c(.13,.05))
   
   # plot graph
   plot(result,what="graph")

   # plot scores
   plot(result,what="mLL") 
    
   # plot posterior of E-gene positions
   plot(result,what="pos")
   
   # MAP estimate of effect positions
   result$mappos[[which.max(result$mLL)]]

\end{ExampleCode}
\end{Examples}

\HeaderA{getRelevantEGenes}{Automatic selection of most relevant S-genes}{getRelevantEGenes}
\aliasA{selectEGenes}{getRelevantEGenes}{selectEGenes}
\keyword{models}{getRelevantEGenes}
\begin{Description}\relax
Selects those E-genes, which have the highest likelihood under the given network hypothesis.
\end{Description}
\begin{Usage}
\begin{verbatim}
getRelevantEGenes(Phi, D, nEgenes=min(5*ncol(Phi), nrow(D1)), type="mLL", para=NULL, hyperpara=NULL, Pe=NULL, Pm=NULL, lambda=0)

selectEGenes(Phi,D1,D0=NULL,para=NULL,hyperpara=NULL,Pe=NULL,Pm=NULL,lambda=0,type="mLL", nEgenes=min(5*ncol(Phi), nrow(D1)))
\end{verbatim}
\end{Usage}
\begin{Arguments}
\begin{ldescription}
\item[\code{Phi}] adjacency matrix with unit main diagonal 
\item[\code{D}] data matrix. Columns correspond to the nodes in the
silencing scheme. Rows are effect reporters. 
\item[\code{nEgenes}] no. of E-genes to select
\item[\code{type}] (1.) marginal likelihood "mLL" (only for cout matrix D), or (2.) full marginal likelihood "FULLmLL" integrated over a and b and depending on hyperparameters a0, a1, b0, b1 (only for count matrix D), or (3.) "CONTmLL" marginal likelihood for probability matrices, or (4.) "CONTmLLDens" marginal likelihood for probability density matrices
\item[\code{para}] Vector with parameters \code{a} and \code{b} (for "mLL" with count data)
\item[\code{hyperpara}] Vector with hyperparameters \code{a0}, \code{b0}, \code{a1}, \code{b1} for "FULLmLL"
\item[\code{Pe}] prior position of effect reporters. Default: uniform over nodes in silencing scheme
\item[\code{Pm}] prior on model graph (n x n matrix) with entries 0 <= priorPhi[i,j] <= 1 describing the probability of an edge between gene i and gene j.
\item[\code{lambda}] regularization parameter to incorporate prior assumptions.
\item[\code{D1}] (i) count matrix for discrete data: phenotypes x genes. How often did we see an effect after interventions? (ii) matrix describing the probabilities of an effect (iii) probability density matrix discribing the strength of an effect
\item[\code{D0}] count matrix: phenotypes x genes. How often did we NOT see an effect after intervention? Not used for continious data
\end{ldescription}
\end{Arguments}
\begin{Details}\relax
uses \code{mLL} or \code{FULLmLL} to score each E-gene.
\end{Details}
\begin{Value}
\begin{ldescription}
\item[\code{mLL}] marginal likelihood of a phenotypic hierarchy
\item[\code{pos}] posterior distribution of effect positions in the hierarchy
\item[\code{mappos}] Maximum aposteriori estimate of effect positions
\end{ldescription}
\end{Value}
\begin{Author}\relax
Holger Froehlich
\end{Author}
\begin{SeeAlso}\relax
\code{\LinkA{nem}{nem}}, \code{score}, \code{\LinkA{mLL}{mLL}}, \code{\LinkA{FULLmLL}{FULLmLL}}, \code{\LinkA{enumerate.models}{enumerate.models}}
\end{SeeAlso}
\begin{Examples}
\begin{ExampleCode}
   # Drosophila RNAi and Microarray Data from Boutros et al, 2002
   data("BoutrosRNAi2002")
   D <- BoutrosRNAiDiscrete[,9:16]

   # enumerate all possible models for 4 genes
   models <- enumerate.models(unique(colnames(D)))  
   
   getRelevantEGenes(models[[64]], D, para=c(.13,.05))

\end{ExampleCode}
\end{Examples}

\HeaderA{prune.graph}{Prunes spurious edges in a phenotypic hierarchy}{prune.graph}
\keyword{graphs}{prune.graph}
\begin{Description}\relax
A heuristic to prune spurious edges in a pehnotypic hierarchy
\end{Description}
\begin{Usage}
\begin{verbatim}
prune.graph(g,cutIN=NULL,cutOUT=NULL,quant=.95,verbose=TRUE)
\end{verbatim}
\end{Usage}
\begin{Arguments}
\begin{ldescription}
\item[\code{g}] an adjacency matrix or a 'graphNEL' object
\item[\code{cutIN}] minimum number of missing in-edges required to cut all in-edges. Default
\item[\code{cutOUT}] minimum number of missing out-edges required to cut all out-edges
\item[\code{quant}] if 'cutIN' or 'cutOUT' are not assigned, a quantile 'quant' of the distribution of missing in- or out-edges for all nodes is used
\item[\code{verbose}] Default: TRUE
\end{ldescription}
\end{Arguments}
\begin{Details}\relax
\code{prune.graph} provides a heuristic approach to prune surious edges.
\code{prune.graph} compares the input graph to its transitive closure, and counts for each node how many incoming and outgoing edges are missing.
If the number is bigger than a user-defined cutoff, all incoming (outgoing) edges are removed.
\end{Details}
\begin{Value}
\begin{ldescription}
\item[\code{graph}] the pruned phenotypic hierarchy (a 'graphNEL' object)
\item[\code{removed}] number of removed edges
\item[\code{missing.in}] number of missing in-edges for each node
\item[\code{missing.out}] number of missing out-edges for each node
\end{ldescription}
\end{Value}
\begin{Author}\relax
Florian Markowetz <URL: http://genomics.princeton.edu/~florian>
\end{Author}
\begin{Examples}
\begin{ExampleCode}
    # a transitively closed core with two spurious edges
    g <- matrix(0,5,5)
    g[1,2] <- 1
    g[2,c(3,4)] <- 1
    g[3,4] <- 1
    g[4,5] <- 1
    dimnames(g) <- list(LETTERS[1:5],LETTERS[1:5])
    g <- as(g,"graphNEL")
    
    # prune graph
    gP <- prune.graph(g)
    
    # plot
    par(mfrow=c(1,2))
    plot(g,main="two spurious edges")
    plot(gP$graph,main="pruned")
    
    
\end{ExampleCode}
\end{Examples}

\HeaderA{nem.cont.preprocess}{Calculate classification probabilities of perturbation data according to control experiments}{nem.cont.preprocess}
\keyword{graphs}{nem.cont.preprocess}
\keyword{models}{nem.cont.preprocess}
\begin{Description}\relax
Calculates probabilities of data to define effects of interventions with respect to wildtype/control measurements
\end{Description}
\begin{Usage}
\begin{verbatim}
nem.cont.preprocess(D,neg.control=NULL,pos.control=NULL,nfold=2, influencefactor=NULL, empPval=.05, verbose=TRUE)
\end{verbatim}
\end{Usage}
\begin{Arguments}
\begin{ldescription}
\item[\code{D}] matrix with experiments as columns and effect reporters as rows
\item[\code{neg.control}] either indices of columns in \code{D} or a matrix with the same number of rows as \code{D}
\item[\code{pos.control}] either indices of columns in \code{D} or a matrix with the same number of rows as \code{D}
\item[\code{nfold}] fold-change between neg. and pos. controls for selecting effect reporters. Default: 2
\item[\code{influencefactor}] factor multiplied onto the probabilities, so that all negative control genes are treated as influenced, usually automatically determined
\item[\code{empPval}] empirical p-value cutoff for effects if only one control is available
\item[\code{verbose}] Default: TRUE
\end{ldescription}
\end{Arguments}
\begin{Details}\relax
Determines the empirical distributions of the controls and calculates the probabilities of pertubartion data to belong to the control distribution(s).
\end{Details}
\begin{Value}
\begin{ldescription}
\item[\code{dat}] data matrix
\item[\code{pos}] positive controls [in the two-controls setting]
\item[\code{neg}] negative controls [in the two-controls setting]
\item[\code{sel}] effect reporters selected [in the two-controls setting]
\item[\code{prob.influenced}] probability of a reporter to be influenced
\item[\code{influencefactor}] factor multiplied onto the probabilities, so that all negative control genes are treated as influenced
\end{ldescription}
\end{Value}
\begin{Note}\relax
preliminary! will be developed to be more generally applicable
\end{Note}
\begin{Author}\relax
Florian Markowetz <URL: http://genomics.princeton.edu/~florian>
\end{Author}
\begin{References}\relax
Markowetz F, Bloch J, Spang R, Non-transcriptional pathway features reconstructed from secondary effects of RNA interference, Bioinformatics, 2005
\end{References}
\begin{SeeAlso}\relax
\code{\LinkA{BoutrosRNAi2002}{BoutrosRNAi2002}}
\end{SeeAlso}
\begin{Examples}
\begin{ExampleCode}
   data("BoutrosRNAi2002")
   preprocessed <- nem.cont.preprocess(BoutrosRNAiExpression,neg.control=1:4,pos.control=5:8)
\end{ExampleCode}
\end{Examples}

\HeaderA{local.model.prior}{Computes a prior to be used for edge-wise model inference}{local.model.prior}
\keyword{models}{local.model.prior}
\begin{Description}\relax
The function \code{pairwise.posterior} infers a phenotypic hierarchy edge by edge by 
choosing between four models (unconnected, subset, superset, undistinguishable). 
For each edge, \code{local.model.prior} computes a prior distribution over the four models.
It can be used to ensure sparsity of the graph and high confidence in results.
\end{Description}
\begin{Usage}
\begin{verbatim}
local.model.prior(size,n,bias)
\end{verbatim}
\end{Usage}
\begin{Arguments}
\begin{ldescription}
\item[\code{size}] expected number of edges in the graph. 
\item[\code{n}] number of perturbed genes in the dataset, number of nodes in the graph
\item[\code{bias}] the factor by which the double-headed edge is preferred over the single-headed edges
\end{ldescription}
\end{Arguments}
\begin{Details}\relax
A graph on \code{n} nodes has \code{N=n*(n-1)/2} possible directed edges (one- or bi-directional). 
If each edge occurs with probability $p$, we expect to see $Np$ edges in the graph.
The function \code{local.model.prior} takes the number of genes (\code{n}) and the 
expected number of edges (\code{size}) as an input and computes a prior distribution 
for edge occurrence: no edge with probability \code{size/N}, and the probability for 
edge existence being split over the three edge models with a bias towards the conservative 
double-headed model specified by \code{bias}. To ensure sparsity, the \code{size} should 
be chosen small compared to the number of possible edges.
\end{Details}
\begin{Value}
a distribution over four states: a vector of four positive real numbers summing to one
\end{Value}
\begin{Note}\relax
\end{Note}
\begin{Author}\relax
Florian Markowetz <URL: http://genomics.princeton.edu/~florian>
\end{Author}
\begin{References}\relax
\end{References}
\begin{SeeAlso}\relax
\code{\LinkA{pairwise.posterior}{pairwise.posterior}}, \code{\LinkA{nem}{nem}}
\end{SeeAlso}
\begin{Examples}
\begin{ExampleCode}
# uniform over the 3 edge models
local.model.prior(4,4,1)
# bias towards <->
local.model.prior(4,4,2)
\end{ExampleCode}
\end{Examples}

\HeaderA{BoutrosRNAi2002}{RNAi data on Drosophila innate immune response}{BoutrosRNAi2002}
\aliasA{BoutrosRNAiDiscrete}{BoutrosRNAi2002}{BoutrosRNAiDiscrete}
\aliasA{BoutrosRNAiExpression}{BoutrosRNAi2002}{BoutrosRNAiExpression}
\keyword{datasets}{BoutrosRNAi2002}
\begin{Description}\relax
Data from a study on innate immune response in {\em Drosophila} (Boutros
et al, 2002). Selectively removing signaling components by RNAi blocked induction of all, or only parts, of the
transcriptional response to LPS. The nested structure of perturbation effects allows to reconstruct a
branching in the Imd pathway.
\end{Description}
\begin{Usage}
\begin{verbatim}data(BoutrosRNAi2002)\end{verbatim}
\end{Usage}
\begin{Format}\relax
BoutrosRNAiExpression: data matrix: 14010 x 16
BoutrosRNAiDiscrete:   binary matrix:  68 x 16
\end{Format}
\begin{Details}\relax
The dataset consists of 16 Affymetrix-microarrays: 4 replicates of control
experiments without LPS and without RNAi (negative controls), 4 replicates of
expression profiling after stimulation with LPS but without RNAi (positive
controls), and 2 replicates each of expression profiling after applying LPS and
silencing one of the four candidate genes tak, key, rel, and mkk4/hep. 

\code{BoutrosRNAiExpression}: For preprocessing we performed normalization on probe level using a variance 
stabilizing transformation (Huber et al, 2002), and probe set summarization
using a median polish fit of an additive model (Irizarry et al, 2003).

\code{BoutrosRNAiDiscrete}: contains only the 68 genes more than two-fold up-regulated between negative and positive controls.
The continuous expression values are discretized to \code{1} (effect: closer to negative controls) and \code{0} (no effect: closer to positive controls).
\end{Details}
\begin{References}\relax
Boutros M, Agaisse H, Perrimon N, Sequential activation of signaling pathways
during innate immune responses in Drosophila. Developmental
Cell. 3(5):711-722, 2002
\end{References}
\begin{SeeAlso}\relax
\code{\LinkA{nem.discretize}{nem.discretize}}
\end{SeeAlso}
\begin{Examples}
\begin{ExampleCode}
    data("BoutrosRNAi2002")
    dim(BoutrosRNAiExpression)
    dim(BoutrosRNAiDiscrete)      
\end{ExampleCode}
\end{Examples}

\HeaderA{transitive.reduction}{Computes the transitive reduction of a graph}{transitive.reduction}
\keyword{graphs}{transitive.reduction}
\begin{Description}\relax
\code{transitive.reduction} removes direct edges, which can be explained by another path in the graph.
\end{Description}
\begin{Usage}
\begin{verbatim}
transitive.reduction(g)
\end{verbatim}
\end{Usage}
\begin{Arguments}
\begin{ldescription}
\item[\code{g}] graphNEL object
\end{ldescription}
\end{Arguments}
\begin{Details}\relax
\code{transitive.reduction} implements an interative algorithm in spirit of Wagner (2001).
\end{Details}
\begin{Value}
returns a graph object with shortcuts removed
\end{Value}
\begin{Author}\relax
Florian Markowetz <URL: http://genomics.princeton.edu/~florian>
\end{Author}
\begin{References}\relax
Wagner A, How to reconstruct a large genetic network from $n$ gene perturbations in fewer than $n^2$ easy steps. Bioinformatics 17(12): 1183-1197 (2001)
\end{References}
\begin{SeeAlso}\relax
\code{\LinkA{transitive.closure}{transitive.closure}}
\end{SeeAlso}
\begin{Examples}
\begin{ExampleCode}
   V <- LETTERS[1:3]
   edL <- list(A=list(edges=c("B","C")),B=list(edges="C"),C=list(edges=NULL))
   gc <- new("graphNEL",nodes=V,edgeL=edL,edgemode="directed")
   g <- transitive.reduction(gc)
    
   par(mfrow=c(1,2))
   plot(gc,main="shortcut A->C")
   plot(g,main="shortcut removed")
\end{ExampleCode}
\end{Examples}

\HeaderA{pairwise.posterior}{Infers a phenotypic hierarchy edge by edge}{pairwise.posterior}
\aliasA{print.pairwise}{pairwise.posterior}{print.pairwise}
\keyword{graphs}{pairwise.posterior}
\begin{Description}\relax
Function \code{pairwise.posterior} estimates the hierarchy edge by edge. In each step only a pair of nodes
is involved and no exhaustive enumeration of model space is needed as in function \code{score}.
\end{Description}
\begin{Usage}
\begin{verbatim}
pairwise.posterior(D, type = "mLL", para = NULL, hyperpara = NULL, 
    Pe = NULL, Pmlocal = NULL, Pm = NULL, lambda = 0, selEGenes=FALSE, verbose = TRUE)

#S3 methods for class 'pairwise'
print.pairwise(x,...) 
\end{verbatim}
\end{Usage}
\begin{Arguments}
\begin{ldescription}
\item[\code{D}] data matrix. Columns correspond to the nodes in the silencing scheme. Rows are phenotypes.
\item[\code{type}] (1.) marginal likelihood "mLL" (only for cout matrix D), or (2.) full marginal likelihood "FULLmLL" integrated over a and b and depending on hyperparameters a0, a1, b0, b1 (only for count matrix D), or (3.) "CONTmLL" marginal likelihood for probability matrices, or (4.) "CONTmLLDens" marginal likelihood for probability density matrices
\item[\code{para}] vector with parameters a and b for "mLL", if count matrices are used
\item[\code{hyperpara}] vector with hyperparameters a0, b0, a1, b1 for "FULLmLL"
\item[\code{Pe}] prior position of effect reporters. Default: uniform over nodes in hierarchy
\item[\code{Pmlocal}] local model prior for the four models tested at each node: a vector of length 4 with positive entries summing to one
\item[\code{Pm}] prior on model graph (n x n matrix) with entries 0 <= priorPhi[i,j] <= 1 describing the probability of an edge between gene i and gene j.
\item[\code{lambda}] regularization parameter to incorporate prior assumptions.
\item[\code{selEGenes}] optimize selection of E-genes for each model
\item[\code{verbose}] do you want to see progress statements printed or not? Default: TRUE
\item[\code{x}] nem object
\item[\code{...}] other arguments to pass
\end{ldescription}
\end{Arguments}
\begin{Details}\relax
\code{pairwise.posterior} is a fast(er) heuristic alternative to exhaustive search 
by the function \code{score}. For each pair (\code{A},\code{B}) of perturbed genes 
it chooses between four possible models: \code{A..B} (unconnected), \code{A->B} (superset), 
\code{A<-B} (subset), or \code{A<->B} (undistinguishable). 
The result is the graph built from the maximum aposteriori models for each edge.

\code{print.pairwise} gives an overview over the 'pairwise' object.
\end{Details}
\begin{Value}
\begin{ldescription}
\item[\code{graph}] the inferred directed graph (graphNEL object)
\item[\code{pos}] posterior over effect positions
\item[\code{mappos}] MAP estimate of effect positions
\item[\code{scores}] a matrix with the posterior probabilities for each local model as rows
\item[\code{type}] as used in function call
\item[\code{para}] as used in function call
\item[\code{hyperpara}] as used in function call
\item[\code{lambda}] as in function call
\end{ldescription}
\end{Value}
\begin{Author}\relax
Florian Markowetz <URL: http://genomics.princeton.edu/~florian>
\end{Author}
\begin{SeeAlso}\relax
\code{\LinkA{score}{score}}, \code{\LinkA{nem}{nem}}
\end{SeeAlso}
\begin{Examples}
\begin{ExampleCode}
   data("BoutrosRNAi2002") 
   res <- pairwise.posterior(BoutrosRNAiDiscrete[,9:16],para=c(.13,.05))
   
   # plot graph
   plot(res,what="graph")
   
   # plot posterior over effect positions
   plot(res,what="pos")
   
   # estimate of effect positions
   res$mappos
   
\end{ExampleCode}
\end{Examples}

\HeaderA{nem.discretize}{Discretize perturbation data according to control experiments}{nem.discretize}
\keyword{graphs}{nem.discretize}
\keyword{models}{nem.discretize}
\begin{Description}\relax
discretizes raw data to define effects of interventions with respect to wildtype/control measurements
\end{Description}
\begin{Usage}
\begin{verbatim}
nem.discretize(D,neg.control=NULL,pos.control=NULL,nfold=2,cutoff=0:10/10, pCounts=20, empPval=.05, verbose=TRUE)
\end{verbatim}
\end{Usage}
\begin{Arguments}
\begin{ldescription}
\item[\code{D}] matrix with experiments as columns and effect reporters as rows
\item[\code{neg.control}] either indices of columns in \code{D} or a matrix with the same number of rows as \code{D}
\item[\code{pos.control}] either indices of columns in \code{D} or a matrix with the same number of rows as \code{D}
\item[\code{nfold}] fold-change between neg. and pos. controls for selecting effect reporters. Default: 2
\item[\code{cutoff}] a (vector of) cutoff value(s) weighting the pos. controls versus the neg. controls. Default: 0:10/10
\item[\code{pCounts}] pseudo-counts to guard against unreasonable low error estimates
\item[\code{empPval}] empirical p-value cutoff for effects if only one control is available
\item[\code{verbose}] Default: TRUE
\end{ldescription}
\end{Arguments}
\begin{Details}\relax
Chooses cutoff such that separation between negative and positive controls becomes optimal.
\end{Details}
\begin{Value}
\begin{ldescription}
\item[\code{dat}] discretized data matrix
\item[\code{pos}] discretized positive controls [in the two-controls setting]
\item[\code{neg}] discretized negative controls [in the two-controls setting]
\item[\code{sel}] effect reporters selected [in the two-controls setting]
\item[\code{cutoff}] error rates for different cutoff values [in the two-controls setting]
\item[\code{para}] estimated error rates [in the two-controls setting]
\end{ldescription}
\end{Value}
\begin{Note}\relax
preliminary! will be developed to be more generally applicable
\end{Note}
\begin{Author}\relax
Florian Markowetz <URL: http://genomics.princeton.edu/~florian>
\end{Author}
\begin{References}\relax
Markowetz F, Bloch J, Spang R, Non-transcriptional pathway features reconstructed from secondary effects of RNA interference, Bioinformatics, 2005
\end{References}
\begin{SeeAlso}\relax
\code{\LinkA{BoutrosRNAi2002}{BoutrosRNAi2002}}
\end{SeeAlso}
\begin{Examples}
\begin{ExampleCode}
   # discretize Boutros data as in
   # Markowetz et al, 2005
   data("BoutrosRNAi2002")
   disc <- nem.discretize(BoutrosRNAiExpression,neg.control=1:4,pos.control=5:8,cutoff=.7)
   stopifnot(disc$dat==BoutrosRNAiDiscrete[,9:16])   
\end{ExampleCode}
\end{Examples}

\HeaderA{BFSlevel}{Build (generalized) hierarchy by Breath-First Search}{BFSlevel}
\keyword{graphs}{BFSlevel}
\begin{Description}\relax
\code{BFSlevel} builds a (generalized) hierarchy by Breath-First Search as described in (Yu and Gerstein, 2006)
\end{Description}
\begin{Usage}
\begin{verbatim}
BFSlevel(g,verbose=TRUE)
\end{verbatim}
\end{Usage}
\begin{Arguments}
\begin{ldescription}
\item[\code{g}] graphNEL object
\item[\code{verbose}] Default: TRUE
\end{ldescription}
\end{Arguments}
\begin{Details}\relax
Haiyuan Yu and Mark Gerstein: Genomic analysis of the hierarchical structure of regulatory networks, PNAS 103(40):14724-14731, 2006
\end{Details}
\begin{Value}
\begin{ldescription}
\item[\code{level}] vector of levels for each node
\end{ldescription}
\end{Value}
\begin{Author}\relax
Florian Markowetz <URL: http://genomics.princeton.edu/~florian>
\end{Author}
\begin{SeeAlso}\relax
\end{SeeAlso}
\begin{Examples}
\begin{ExampleCode}
 ## bla
\end{ExampleCode}
\end{Examples}

\HeaderA{transitive.closure}{Computes the transitive closure of a directed graph}{transitive.closure}
\keyword{graphs}{transitive.closure}
\begin{Description}\relax
Computes the transitive closure of a graph. Introduces a direct edge whenever 
there is a path between two nodes in a digraph.
\end{Description}
\begin{Usage}
\begin{verbatim}
transitive.closure(g, mat=FALSE, loops=TRUE)
\end{verbatim}
\end{Usage}
\begin{Arguments}
\begin{ldescription}
\item[\code{g}] graphNEL object or adjacency matrix.
\item[\code{mat}] convert result to adjacency matrix.
\item[\code{loops}] Add loops from each node to itself?
\end{ldescription}
\end{Arguments}
\begin{Details}\relax
This function calculates the transitive closure of a given
graph. 
If the input graph is a 'graphNEL' object, \code{transitive.reduction} is essentially a wrapper around the \code{RBGL::transitive.closure},
to make its output more convenient for our purpose.  
If the input is an adjacency matrix we use the matrix exponential for a quicker way to find the transitive closure.
\end{Details}
\begin{Value}
returns a graphNEL object or adjacency matrix
\end{Value}
\begin{Author}\relax
Florian Markowetz <URL: http://genomics.princeton.edu/~florian>
\end{Author}
\begin{SeeAlso}\relax
\code{\LinkA{enumerate.models}{enumerate.models}}, \code{\LinkA{transitive.reduction}{transitive.reduction}}
\end{SeeAlso}
\begin{Examples}
\begin{ExampleCode}
   V <- LETTERS[1:3]
   edL <- list(A=list(edges="B"),B=list(edges="C"),C=list(edges=NULL))
   g <- new("graphNEL",nodes=V,edgeL=edL,edgemode="directed")
   gc <- transitive.closure(g,loops=FALSE)
    
   par(mfrow=c(1,2))
   plot(g,main="NOT transitively closed")
   plot(gc,main="transitively closed")
\end{ExampleCode}
\end{Examples}

\HeaderA{FULLmLL}{Full marginal likelihood of a phenotypic hierarchy}{FULLmLL}
\keyword{models}{FULLmLL}
\begin{Description}\relax
The function the full marginal likelihood of a phenotypic hierarchy.
The full marginal likelihood equals the marginal likelihood \code{mLL} 
averaged over the error probabilities $\alpha$ and $\beta$.
\end{Description}
\begin{Usage}
\begin{verbatim}
FULLmLL(Phi, D1, D0, a0, b0, a1, b1, Pe, Pm=NULL, lambda=0)
\end{verbatim}
\end{Usage}
\begin{Arguments}
\begin{ldescription}
\item[\code{Phi}] an adjacency matrix with unit main diagonal
\item[\code{D1}] count matrix: phenotypes x genes. How often did we see an effect after interventions?
\item[\code{D0}] count matrix: phenotypes x genes. How often did we NOT see an effect after intervention?
\item[\code{a0, b0, a1, b1}] Hyperparameters
\item[\code{Pe}] prior of effect positions in the hierarchy. A matrix of size phenotypes x genes, where each row contains positive numbers summing to 1.
\item[\code{Pm}] prior on model graph (n x n matrix) with entries 0 <= priorPhi[i,j] <= 1 describing the probability of an edge between gene i and gene j.
\item[\code{lambda}] regularization parameter to incorporate prior assumptions.
\end{ldescription}
\end{Arguments}
\begin{Details}\relax
Additionally to the marginal likelihood introduced in Markowetz et al (2005),
we can average over the error probabilities $\alpha$ and $\beta$ assuming Beta priors.
The parameters of the two Beta priors are hyperparameters of the full marginal likelihood score.
The four hyperparameters fall into two categories: 
\code{a1} and \code{b0} are weights for observing the predicted state, while \code{a0} and \code{b1} 
are weights for observing errors.
We suggest setting \code{a1=b0} and \code{a0=b1}. 
The ratio between the two values should correspond to our assessment of the noise level.
See the example section for an application. 
The function \code{FULLmLL} is usually called from within function \code{score}.
\end{Details}
\begin{Value}
\begin{ldescription}
\item[\code{mLL}] full marginal likelihood of a model
\item[\code{pos}] posterior distribution of effect positions in the hierarchy
\item[\code{mappos}] maximum aposteriori estimate of effect positions
\end{ldescription}
\end{Value}
\begin{Author}\relax
Florian Markowetz <URL: http://genomics.princeton.edu/~florian>
\end{Author}
\begin{References}\relax
Markowetz F, Probabilistic Models for Gene Silencing
Data. PhD thesis, Free University Berlin, 2006.
\end{References}
\begin{SeeAlso}\relax
\code{\LinkA{score}{score}}, \code{\LinkA{mLL}{mLL}}
\end{SeeAlso}
\begin{Examples}
\begin{ExampleCode}   
   data("BoutrosRNAi2002")
   res <- nem(BoutrosRNAiDiscrete[,9:16],type="FULLmLL",hyperpara=c(1,9,9,1))
\end{ExampleCode}
\end{Examples}

\HeaderA{mLL}{Marginal likelihood of a phenotypic hierarchy}{mLL}
\keyword{models}{mLL}
\begin{Description}\relax
computes the marginal likelihood of observed phenotypic data given a phenotypic hierarchy.
\end{Description}
\begin{Usage}
\begin{verbatim}
mLL(Phi,D1,D0=NULL,a=0.05,b=0.15,Pe=NULL,Pm=NULL,lambda=0,type="mLL")
\end{verbatim}
\end{Usage}
\begin{Arguments}
\begin{ldescription}
\item[\code{Phi}] an adjacency matrix with unit main diagonal
\item[\code{D1}] (i) count matrix for discrete data: phenotypes x genes. How often did we see an effect after interventions? (ii) matrix describing the probabilities of an effect (iii) probability density matrix discribing the strength of an effect
\item[\code{D0}] count matrix: phenotypes x genes. How often did we NOT see an effect after intervention? Not used for continious data
\item[\code{a}] false positive rate: how probable is it to miss an effect? (for count matrix)
\item[\code{b}] false negative rate: how probable is it to see a spurious effect? (for count matrix)
\item[\code{Pe}] prior of effect reporter positions in the phenotypic hierarchy
\item[\code{Pm}] prior on model graph (n x n matrix) with entries 0 <= priorPhi[i,j] <= 1 describing the probability of an edge between gene i and gene j.
\item[\code{lambda}] regularization parameter to incorporate prior assumptions.
\item[\code{type}] (i) "mLL" = marginal likelihood using count matrices (ii) "CONTmLL" = marginal likelihood for probability matrices (iii) "CONTmLLDens" = marginal likelihood for probability density matrices
\end{ldescription}
\end{Arguments}
\begin{Details}\relax
It computes the marginal likelihood of a single phenotypic hierarchy.
Usually called from within the function \code{score}.
\end{Details}
\begin{Value}
\begin{ldescription}
\item[\code{mLL}] marginal likelihood of a phenotypic hierarchy
\item[\code{pos}] posterior distribution of effect positions in the hierarchy
\item[\code{mappos}] Maximum aposteriori estimate of effect positions
\end{ldescription}
\end{Value}
\begin{Author}\relax
Florian Markowetz <URL: http://genomics.princeton.edu/~florian>
\end{Author}
\begin{References}\relax
Markowetz F, Bloch J, Spang R, Non-transcriptional pathway features reconstructed from secondary effects of RNA interference, Bioinformatics, 2005
\end{References}
\begin{SeeAlso}\relax
\code{\LinkA{score}{score}}, \code{\LinkA{FULLmLL}{FULLmLL}}
\end{SeeAlso}
\begin{Examples}
\begin{ExampleCode}
   data("BoutrosRNAi2002")
   result <- nem(BoutrosRNAiDiscrete[,9:16],type="mLL",para=c(.15,.05))
\end{ExampleCode}
\end{Examples}

\end{document}
