# Supplementary material for: Large scale statistical inference of signaling pathways from RNAi and microarray data
Source: BMC Bioinformatics. 2007 Oct 15;8:386. doi: 10.1186/1471-2105-8-386 (PMC2241646; doi:10.1186/1471-2105-8-386)
Supplement: Additional file 1 — top25solutionsBoutrosData. 25 highest scoring network structures for the data by Boutros et al. [file 1471-2105-8-386-S1.gz › nem/..Rcheck/nem/DESCRIPTION]

Package: nem
Title: Nested Effects Models to reconstruct phenotypic hierarchies
Version: 1.4.2
Author: Florian Markowetz, with contributions from Tim Beissbarth,
        Claudio Lottaz and Holger Froehlich
Description: The package 'nem' allows to reconstruct features of
        pathways from the nested structure of perturbation effects. It
        takes as input (1.) a set of pathway components, which were
        perturbed, and (2.) high-dimensional phenotypic readout of
        these perturbations (e.g. gene expression or morphological
        profiles). The output is a directed graph representing the
        phenotypic hierarchy.
Reference: Markowetz F, Bloch J, Spang R: Non-transcriptional pathway
        features reconstructed from secondary effects of RNA
        interference, Bioinformatics 2005, 21(21):4026-4032.
Maintainer: Florian Markowetz <florian@genomics.princeton.edu>
Depends: R (>= 2.0), e1071 (>= 1.5), graph (>= 1.10), Rgraphviz (>=
        1.10), RBGL (>= 1.8.1)
Suggests: Biobase (>= 1.10)
biocViews: Microarray, Statistics, GraphsAndNetworks, Pathways
URL: http://www.bioconductor.org
License: GPL version 2.0 or newer
Built: R 2.4.1; ; 2007-05-03 14:19:09; unix
