# Supplementary material for: Large scale statistical inference of signaling pathways from RNAi and microarray data
Source: BMC Bioinformatics. 2007 Oct 15;8:386. doi: 10.1186/1471-2105-8-386 (PMC2241646; doi:10.1186/1471-2105-8-386)
Supplement: Additional file 1 — top25solutionsBoutrosData. 25 highest scoring network structures for the data by Boutros et al. [file 1471-2105-8-386-S1.gz › nem/..Rcheck/nem/R/nem]

.First.lib <- function(libname, pkgname)
{
    fullName <- paste("package", pkgname, sep=":")
    myEnv <- as.environment(match(fullName, search()))
    barepackage <- sub("([^-]+)_.*", "\\1", pkgname)
    dbbase <- file.path(libname, pkgname, "R", barepackage)
    rm(.First.lib, envir = myEnv)
    lazyLoad(dbbase, myEnv)
    if(exists(".First.lib", envir = myEnv, inherits = FALSE)) {
        f <- get(".First.lib", envir = myEnv, inherits = FALSE)
        if(is.function(f))
            f(libname, pkgname)
        else
            stop(gettextf("package '%s' has a non-function '.First.lib'",
                          pkgname),
                 domain = NA)
    }
}
