# Supplementary material for: Large scale statistical inference of signaling pathways from RNAi and microarray data
Source: BMC Bioinformatics. 2007 Oct 15;8:386. doi: 10.1186/1471-2105-8-386 (PMC2241646; doi:10.1186/1471-2105-8-386)
Supplement: Additional file 1 — top25solutionsBoutrosData. 25 highest scoring network structures for the data by Boutros et al. [file 1471-2105-8-386-S1.gz › nem/..Rcheck/nem/latex/transitive.reduction.tex]

\HeaderA{transitive.reduction}{Computes the transitive reduction of a graph}{transitive.reduction}
\keyword{graphs}{transitive.reduction}
\begin{Description}\relax
\code{transitive.reduction} removes direct edges, which can be explained by another path in the graph.
\end{Description}
\begin{Usage}
\begin{verbatim}
transitive.reduction(g)
\end{verbatim}
\end{Usage}
\begin{Arguments}
\begin{ldescription}
\item[\code{g}] graphNEL object
\end{ldescription}
\end{Arguments}
\begin{Details}\relax
\code{transitive.reduction} implements an interative algorithm in spirit of Wagner (2001).
\end{Details}
\begin{Value}
returns a graph object with shortcuts removed
\end{Value}
\begin{Author}\relax
Florian Markowetz <URL: http://genomics.princeton.edu/~florian>
\end{Author}
\begin{References}\relax
Wagner A, How to reconstruct a large genetic network from $n$ gene perturbations in fewer than $n^2$ easy steps. Bioinformatics 17(12): 1183-1197 (2001)
\end{References}
\begin{SeeAlso}\relax
\code{\LinkA{transitive.closure}{transitive.closure}}
\end{SeeAlso}
\begin{Examples}
\begin{ExampleCode}
   V <- LETTERS[1:3]
   edL <- list(A=list(edges=c("B","C")),B=list(edges="C"),C=list(edges=NULL))
   gc <- new("graphNEL",nodes=V,edgeL=edL,edgemode="directed")
   g <- transitive.reduction(gc)
    
   par(mfrow=c(1,2))
   plot(gc,main="shortcut A->C")
   plot(g,main="shortcut removed")
\end{ExampleCode}
\end{Examples}
