# Supplementary material for: Large scale statistical inference of signaling pathways from RNAi and microarray data
Source: BMC Bioinformatics. 2007 Oct 15;8:386. doi: 10.1186/1471-2105-8-386 (PMC2241646; doi:10.1186/1471-2105-8-386)
Supplement: Additional file 1 — top25solutionsBoutrosData. 25 highest scoring network structures for the data by Boutros et al. [file 1471-2105-8-386-S1.gz › nem/..Rcheck/nem/latex/network.AIC.tex]

\HeaderA{network.AIC}{AIC criterion for network graph}{network.AIC}
\keyword{graphs}{network.AIC}
\begin{Description}\relax
calclate AIC for a given network graph (should be transitively closed)
\end{Description}
\begin{Usage}
\begin{verbatim}
        network.AIC(network,k=2,verbose=TRUE)
\end{verbatim}
\end{Usage}
\begin{Arguments}
\begin{ldescription}
\item[\code{network}] a nem object (e.g. 'pairwise')
\item[\code{k}] penalty per parameter in the AIC calculation. Default = 2 for classical AIC
\item[\code{verbose}] print out the result
\end{ldescription}
\end{Arguments}
\begin{Details}\relax
For k = log(n) the BIC (Schwarz criterion) is computed. Usually this function is not called directly but from \code{nemModelSelection}
\end{Details}
\begin{Value}
AIC value
\end{Value}
\begin{Author}\relax
Holger Froehlich
\end{Author}
\begin{SeeAlso}\relax
\code{\LinkA{nemModelSelection}{nemModelSelection}}
\end{SeeAlso}
\begin{Examples}
\begin{ExampleCode}
   data("BoutrosRNAi2002") 
   res1 <- moduleNetwork(BoutrosRNAiDiscrete[,9:16],para=c(.13,.05))
   network.AIC(res1)
   res2 <- moduleNetwork(BoutrosRNAiDiscrete[,9:16],para=c(.13,.05),Pm=matrix(0,ncol=4,nrow=4),lambda=10)
   network.AIC(res2)
\end{ExampleCode}
\end{Examples}
