# Supplementary material for: Large scale statistical inference of signaling pathways from RNAi and microarray data
Source: BMC Bioinformatics. 2007 Oct 15;8:386. doi: 10.1186/1471-2105-8-386 (PMC2241646; doi:10.1186/1471-2105-8-386)
Supplement: Additional file 1 — top25solutionsBoutrosData. 25 highest scoring network structures for the data by Boutros et al. [file 1471-2105-8-386-S1.gz › nem/..Rcheck/nem/latex/subsets.tex]

\HeaderA{subsets}{Subsets}{subsets}
\keyword{graphs}{subsets}
\begin{Description}\relax
subsets
\end{Description}
\begin{Usage}
\begin{verbatim}
subsets(n, r, v = 1:n, set = TRUE)
\end{verbatim}
\end{Usage}
\begin{Arguments}
\begin{ldescription}
\item[\code{n}] bli
\item[\code{r}] bla
\item[\code{v}] blo
\item[\code{set}] blu
\end{ldescription}
\end{Arguments}
\begin{Details}\relax
taken from the programmers corner of some R-News issue by Dennis
\end{Details}
\begin{Value}
\begin{ldescription}
\item[\code{n}] bli
\item[\code{r}] bla
\item[\code{v}] blo
\end{ldescription}
\end{Value}
\begin{Author}\relax
Dennis Kostka <URL: http://www.molgen.mpg.de/~kostka>
\end{Author}
\begin{SeeAlso}\relax
\end{SeeAlso}
\begin{Examples}
\begin{ExampleCode}
 ## bla
\end{ExampleCode}
\end{Examples}
