# Supplementary material for: Large scale statistical inference of signaling pathways from RNAi and microarray data
Source: BMC Bioinformatics. 2007 Oct 15;8:386. doi: 10.1186/1471-2105-8-386 (PMC2241646; doi:10.1186/1471-2105-8-386)
Supplement: Additional file 1 — top25solutionsBoutrosData. 25 highest scoring network structures for the data by Boutros et al. [file 1471-2105-8-386-S1.gz › nem/..Rcheck/nem/latex/mLL.tex]

\HeaderA{mLL}{Marginal likelihood of a phenotypic hierarchy}{mLL}
\keyword{models}{mLL}
\begin{Description}\relax
computes the marginal likelihood of observed phenotypic data given a phenotypic hierarchy.
\end{Description}
\begin{Usage}
\begin{verbatim}
mLL(Phi,D1,D0=NULL,a=0.05,b=0.15,Pe=NULL,Pm=NULL,lambda=0,type="mLL")
\end{verbatim}
\end{Usage}
\begin{Arguments}
\begin{ldescription}
\item[\code{Phi}] an adjacency matrix with unit main diagonal
\item[\code{D1}] (i) count matrix for discrete data: phenotypes x genes. How often did we see an effect after interventions? (ii) matrix describing the probabilities of an effect (iii) probability density matrix discribing the strength of an effect
\item[\code{D0}] count matrix: phenotypes x genes. How often did we NOT see an effect after intervention? Not used for continious data
\item[\code{a}] false positive rate: how probable is it to miss an effect? (for count matrix)
\item[\code{b}] false negative rate: how probable is it to see a spurious effect? (for count matrix)
\item[\code{Pe}] prior of effect reporter positions in the phenotypic hierarchy
\item[\code{Pm}] prior on model graph (n x n matrix) with entries 0 <= priorPhi[i,j] <= 1 describing the probability of an edge between gene i and gene j.
\item[\code{lambda}] regularization parameter to incorporate prior assumptions.
\item[\code{type}] (i) "mLL" = marginal likelihood using count matrices (ii) "CONTmLL" = marginal likelihood for probability matrices (iii) "CONTmLLDens" = marginal likelihood for probability density matrices
\end{ldescription}
\end{Arguments}
\begin{Details}\relax
It computes the marginal likelihood of a single phenotypic hierarchy.
Usually called from within the function \code{score}.
\end{Details}
\begin{Value}
\begin{ldescription}
\item[\code{mLL}] marginal likelihood of a phenotypic hierarchy
\item[\code{pos}] posterior distribution of effect positions in the hierarchy
\item[\code{mappos}] Maximum aposteriori estimate of effect positions
\end{ldescription}
\end{Value}
\begin{Author}\relax
Florian Markowetz <URL: http://genomics.princeton.edu/~florian>
\end{Author}
\begin{References}\relax
Markowetz F, Bloch J, Spang R, Non-transcriptional pathway features reconstructed from secondary effects of RNA interference, Bioinformatics, 2005
\end{References}
\begin{SeeAlso}\relax
\code{\LinkA{score}{score}}, \code{\LinkA{FULLmLL}{FULLmLL}}
\end{SeeAlso}
\begin{Examples}
\begin{ExampleCode}
   data("BoutrosRNAi2002")
   result <- nem(BoutrosRNAiDiscrete[,9:16],type="mLL",para=c(.15,.05))
\end{ExampleCode}
\end{Examples}
