# Supplementary material for: Large scale statistical inference of signaling pathways from RNAi and microarray data
Source: BMC Bioinformatics. 2007 Oct 15;8:386. doi: 10.1186/1471-2105-8-386 (PMC2241646; doi:10.1186/1471-2105-8-386)
Supplement: Additional file 1 — top25solutionsBoutrosData. 25 highest scoring network structures for the data by Boutros et al. [file 1471-2105-8-386-S1.gz › nem/..Rcheck/nem/latex/FULLmLL.tex]

\HeaderA{FULLmLL}{Full marginal likelihood of a phenotypic hierarchy}{FULLmLL}
\keyword{models}{FULLmLL}
\begin{Description}\relax
The function the full marginal likelihood of a phenotypic hierarchy.
The full marginal likelihood equals the marginal likelihood \code{mLL} 
averaged over the error probabilities $\alpha$ and $\beta$.
\end{Description}
\begin{Usage}
\begin{verbatim}
FULLmLL(Phi, D1, D0, a0, b0, a1, b1, Pe, Pm=NULL, lambda=0)
\end{verbatim}
\end{Usage}
\begin{Arguments}
\begin{ldescription}
\item[\code{Phi}] an adjacency matrix with unit main diagonal
\item[\code{D1}] count matrix: phenotypes x genes. How often did we see an effect after interventions?
\item[\code{D0}] count matrix: phenotypes x genes. How often did we NOT see an effect after intervention?
\item[\code{a0, b0, a1, b1}] Hyperparameters
\item[\code{Pe}] prior of effect positions in the hierarchy. A matrix of size phenotypes x genes, where each row contains positive numbers summing to 1.
\item[\code{Pm}] prior on model graph (n x n matrix) with entries 0 <= priorPhi[i,j] <= 1 describing the probability of an edge between gene i and gene j.
\item[\code{lambda}] regularization parameter to incorporate prior assumptions.
\end{ldescription}
\end{Arguments}
\begin{Details}\relax
Additionally to the marginal likelihood introduced in Markowetz et al (2005),
we can average over the error probabilities $\alpha$ and $\beta$ assuming Beta priors.
The parameters of the two Beta priors are hyperparameters of the full marginal likelihood score.
The four hyperparameters fall into two categories: 
\code{a1} and \code{b0} are weights for observing the predicted state, while \code{a0} and \code{b1} 
are weights for observing errors.
We suggest setting \code{a1=b0} and \code{a0=b1}. 
The ratio between the two values should correspond to our assessment of the noise level.
See the example section for an application. 
The function \code{FULLmLL} is usually called from within function \code{score}.
\end{Details}
\begin{Value}
\begin{ldescription}
\item[\code{mLL}] full marginal likelihood of a model
\item[\code{pos}] posterior distribution of effect positions in the hierarchy
\item[\code{mappos}] maximum aposteriori estimate of effect positions
\end{ldescription}
\end{Value}
\begin{Author}\relax
Florian Markowetz <URL: http://genomics.princeton.edu/~florian>
\end{Author}
\begin{References}\relax
Markowetz F, Probabilistic Models for Gene Silencing
Data. PhD thesis, Free University Berlin, 2006.
\end{References}
\begin{SeeAlso}\relax
\code{\LinkA{score}{score}}, \code{\LinkA{mLL}{mLL}}
\end{SeeAlso}
\begin{Examples}
\begin{ExampleCode}   
   data("BoutrosRNAi2002")
   res <- nem(BoutrosRNAiDiscrete[,9:16],type="FULLmLL",hyperpara=c(1,9,9,1))
\end{ExampleCode}
\end{Examples}
