# Supplementary material for: Large scale statistical inference of signaling pathways from RNAi and microarray data
Source: BMC Bioinformatics. 2007 Oct 15;8:386. doi: 10.1186/1471-2105-8-386 (PMC2241646; doi:10.1186/1471-2105-8-386)
Supplement: Additional file 1 — top25solutionsBoutrosData. 25 highest scoring network structures for the data by Boutros et al. [file 1471-2105-8-386-S1.gz › nem/..Rcheck/nem/latex/CONTmLL.tex]

\HeaderA{CONTmLL}{Marginal likelihood of a phenotypic hierarchy with continuous data}{CONTmLL}
\keyword{models}{CONTmLL}
\begin{Description}\relax
computes the marginal likelihood of observed phenotypic data given a phenotypic hierarchy.
\end{Description}
\begin{Usage}
\begin{verbatim}
CONTmLL(Phi, prob.inf, Pe)
\end{verbatim}
\end{Usage}
\begin{Arguments}
\begin{ldescription}
\item[\code{Phi}] an adjacency matrix with unit main diagonal
\item[\code{prob.inf}] matrix of influence probabilities
\item[\code{Pe}] prior of effect reporter positions in the phenotypic hierarchy
\end{ldescription}
\end{Arguments}
\begin{Details}\relax
It computes the marginal likelihood of a single phenotypic hierarchy.
Usually called from within the function \code{score}.
\end{Details}
\begin{Value}
\begin{ldescription}
\item[\code{mLL}] marginal likelihood of a phenotypic hierarchy
\item[\code{pos}] posterior distribution of effect positions in the hierarchy
\item[\code{mappos}] Maximum aposteriori estimate of effect positions
\end{ldescription}
\end{Value}
\begin{Author}\relax
Matthias Maneck
\end{Author}
\begin{References}\relax
\end{References}
\begin{SeeAlso}\relax
\code{\LinkA{score}{score}}, \code{\LinkA{mLL}{mLL}}, \code{\LinkA{FULLmLL}{FULLmLL}}, \code{\LinkA{nem.cont.preprocess}{nem.cont.preprocess}}
\end{SeeAlso}
\begin{Examples}
\begin{ExampleCode}
   data("BoutrosRNAi2002")
   pre <- nem.cont.preprocess(BoutrosRNAiExpression,neg.control=1:4,pos.control=5:8)
   result <- nem(pre$prob.influenced, type="CONTmLL")
\end{ExampleCode}
\end{Examples}
