# Supplementary material for: Large scale statistical inference of signaling pathways from RNAi and microarray data
Source: BMC Bioinformatics. 2007 Oct 15;8:386. doi: 10.1186/1471-2105-8-386 (PMC2241646; doi:10.1186/1471-2105-8-386)
Supplement: Additional file 1 — top25solutionsBoutrosData. 25 highest scoring network structures for the data by Boutros et al. [file 1471-2105-8-386-S1.gz › nem/..Rcheck/nem/latex/plot.nem.tex]

\HeaderA{plot.nem}{plot nested effect model}{plot.nem}
\aliasA{plot.ModuleNetwork}{plot.nem}{plot.ModuleNetwork}
\aliasA{plot.pairwise}{plot.nem}{plot.pairwise}
\aliasA{plot.score}{plot.nem}{plot.score}
\aliasA{plot.triples}{plot.nem}{plot.triples}
\keyword{models}{plot.nem}
\begin{Description}\relax
plot graph of nested effect model, the marginal likelihood distribution or the posterior position of the effected genes
\end{Description}
\begin{Usage}
\begin{verbatim}
        plot.nem(x, what="graph", remove.singletons=FALSE, PDF=FALSE, filename="nemplot.pdf", thresh=0, transitiveReduction=FALSE, ...)
\end{verbatim}
\end{Usage}
\begin{Arguments}
\begin{ldescription}
\item[\code{x}] nem object to plot
\item[\code{what}] (i), "graph", (ii) "mLL" = likelihood distribution, (iii) "pos" = posterior position of effected genes
\item[\code{remove.singletons}] remove unconnected nodes from the graph plot
\item[\code{PDF}] output as PDF-file
\item[\code{filename}] filename of PDF-file
\item[\code{thresh}] if x has a real valued adjacency matrix (weight matrix),  don't plot edges with weight <= thresh
\item[\code{transitiveReduction}] plot a transitively reduced graph
\item[\code{...}] other arguments to pass
\end{ldescription}
\end{Arguments}
\begin{Value}
none
\end{Value}
\begin{Author}\relax
Florian Markowetz <URL: http://genomics.princeton.edu/~florian>
\end{Author}
\begin{SeeAlso}\relax
\code{\LinkA{nem}{nem}}, \code{\LinkA{score}{score}}
\end{SeeAlso}
