# Supplementary material for: Large scale statistical inference of signaling pathways from RNAi and microarray data
Source: BMC Bioinformatics. 2007 Oct 15;8:386. doi: 10.1186/1471-2105-8-386 (PMC2241646; doi:10.1186/1471-2105-8-386)
Supplement: Additional file 1 — top25solutionsBoutrosData. 25 highest scoring network structures for the data by Boutros et al. [file 1471-2105-8-386-S1.gz › nem/..Rcheck/nem/latex/score.tex]

\HeaderA{score}{Computes the marginal likelihood of phenotypic hierarchies}{score}
\aliasA{PhiDistr}{score}{PhiDistr}
\aliasA{print.score}{score}{print.score}
\keyword{models}{score}
\begin{Description}\relax
Function to compute the marginal likelihood of a set of phenotypic hierarchies.
\end{Description}
\begin{Usage}
\begin{verbatim}
score(models, D, type="mLL", para=NULL, hyperpara=NULL, Pe=NULL, Pm=NULL, lambda=0, selEGenes=FALSE, verbose=TRUE)

# S3 metehods for class 'score'
print.score(x, ...)

PhiDistr(Phi, Pm, a=4, b=0.1)
\end{verbatim}
\end{Usage}
\begin{Arguments}
\begin{ldescription}
\item[\code{models}] a list of adjacency matrices with unit main diagonal 
\item[\code{D}] data matrix. Columns correspond to the nodes in the
silencing scheme. Rows are effect reporters. 
\item[\code{type}] (1.) marginal likelihood "mLL" (only for cout matrix D), or (2.) full marginal likelihood "FULLmLL" integrated over a and b and depending on hyperparameters a0, a1, b0, b1 (only for count matrix D), or (3.) "CONTmLL" marginal likelihood for probability matrices, or (4.) "CONTmLLDens" marginal likelihood for probability density matrices
\item[\code{para}] Vector with parameters \code{a} and \code{b} (for "mLL" with count data)
\item[\code{hyperpara}] Vector with hyperparameters \code{a0}, \code{b0}, \code{a1}, \code{b1} for "FULLmLL"
\item[\code{Pe}] prior position of effect reporters. Default: uniform over nodes in silencing scheme
\item[\code{Pm}] prior on model graph (n x n matrix) with entries 0 <= priorPhi[i,j] <= 1 describing the probability of an edge between gene i and gene j.
\item[\code{lambda}] regularization parameter to incorporate prior assumptions.
\item[\code{selEGenes}] optimize selection of E-genes for each model
\item[\code{verbose}] output while running or not
\item[\code{x}] nem object
\item[\code{...}] other arguments to pass
\item[\code{Phi}] adjacency matrix
\item[\code{a}] parameter of the inverse gamma prior for v=1/lambda
\item[\code{b}] parameter of the inverse gamma prior for v=1/lambda
\end{ldescription}
\end{Arguments}
\begin{Details}\relax
Scoring models by marginal log-likelihood is implemented in function
\code{score}. Input consists of models and data, the type of the score
(\code{"mLL"}, \code{"FULLmLL"}, \code{"CONTmLL"} or \code{"CONTmLLDens"}), the corresponding paramters
(\code{para}) or hyperparameters (\code{hyperpara}), a prior for phenotype
positions (\code{Pe}) and model structures \code{Pm} with regularization parameter \code{lambda}. If a structure prior \code{Pm} is provided, but no regularization parameter \code{lambda}, Bayesian model averaging with an inverse gamma prior on 1/lambda is performed.


\code{score} is usually called within function \code{nem}.
\end{Details}
\begin{Value}
\begin{ldescription}
\item[\code{graph}] the model with highest marginal likelihood (graphNEL object)
\item[\code{mLL}] vector of marginal likelihoods for all models
\item[\code{ppost}] vector of posterior probabilities for all models
\item[\code{pos}] a list of estimated positions of effect reporters for each model
\item[\code{mappos}] a list of maximum aposteriori estimates of effect positions for each model
\item[\code{type}] as used in function call
\item[\code{para}] as used in function call
\item[\code{hyperpara}] as used in function call
\item[\code{lambda}] as in function call
\end{ldescription}
\end{Value}
\begin{Author}\relax
Florian Markowetz <URL: http://genomics.princeton.edu/~florian>
\end{Author}
\begin{References}\relax
\item[[1]] Markowetz F, Bloch J, Spang R, Non-transcriptional pathway features reconstructed from secondary effects of RNA interference, Bioinformatics, 2005
\item[[2]] Markowetz F, Probabilistic Models for Gene Silencing Data, PhD thesis, Free University Berlin, 2006
\end{References}
\begin{SeeAlso}\relax
\code{\LinkA{nem}{nem}}, \code{\LinkA{mLL}{mLL}}, \code{\LinkA{FULLmLL}{FULLmLL}}, \code{\LinkA{enumerate.models}{enumerate.models}}
\end{SeeAlso}
\begin{Examples}
\begin{ExampleCode}
   # Drosophila RNAi and Microarray Data from Boutros et al, 2002
   data("BoutrosRNAi2002")
   D <- BoutrosRNAiDiscrete[,9:16]

   # enumerate all possible models for 4 genes
   models <- enumerate.models(unique(colnames(D)))

   # score models with marginal likelihood
   result <- score(models,D,type="mLL",para=c(.13,.05))
   
   # plot graph
   plot(result,what="graph")

   # plot scores
   plot(result,what="mLL") 
    
   # plot posterior of E-gene positions
   plot(result,what="pos")
   
   # MAP estimate of effect positions
   result$mappos[[which.max(result$mLL)]]

\end{ExampleCode}
\end{Examples}
