# Supplementary material for: Large scale statistical inference of signaling pathways from RNAi and microarray data
Source: BMC Bioinformatics. 2007 Oct 15;8:386. doi: 10.1186/1471-2105-8-386 (PMC2241646; doi:10.1186/1471-2105-8-386)
Supplement: Additional file 1 — top25solutionsBoutrosData. 25 highest scoring network structures for the data by Boutros et al. [file 1471-2105-8-386-S1.gz › nem/..Rcheck/nem/latex/triples.posterior.tex]

\HeaderA{triples.posterior}{Infers a phenotypic hierarchy from triples}{triples.posterior}
\aliasA{print.triples}{triples.posterior}{print.triples}
\keyword{graphs}{triples.posterior}
\begin{Description}\relax
Function \code{triples.posterior} estimates the hierarchy triple-wise. In each step only a triple of nodes
is involved and no exhaustive enumeration of model space is needed as in function \code{score}.
\end{Description}
\begin{Usage}
\begin{verbatim}
triples.posterior(D, type="mLL",para=NULL, hyperpara=NULL,Pe=NULL,Pmlocal=NULL,Pm=NULL,lambda=0, triples.thrsh=.5, selEGenes=FALSE, verbose=TRUE)

#S3 methods for class 'triples'
print.triples(x,...) 
\end{verbatim}
\end{Usage}
\begin{Arguments}
\begin{ldescription}
\item[\code{D}] data matrix. Columns correspond to the nodes in the silencing scheme. Rows are phenotypes.
\item[\code{type}] (1.) marginal likelihood "mLL" (only for cout matrix D), or (2.) full marginal likelihood "FULLmLL" integrated over a and b and depending on hyperparameters a0, a1, b0, b1 (only for count matrix D), or (3.) "CONTmLL" marginal likelihood for probability matrices, or (4.) "CONTmLLDens" marginal likelihood for probability density matrices
\item[\code{para}] vector with parameters a and b for "mLL", if count matrices are used
\item[\code{hyperpara}] vector with hyperparameters a0, b0, a1, b1 for "FULLmLL"
\item[\code{Pe}] prior position of effect reporters. Default: uniform over nodes in hierarchy
\item[\code{Pmlocal}] local model prior for the four models tested at each node: a vector of length 4 with positive entries summing to one
\item[\code{triples.thrsh}] threshold used when combining tripel models for each edge. Default: only edges appearing in more than half of triples are included in the final graph.
\item[\code{Pm}] prior on model graph (n x n matrix) with entries 0 <= priorPhi[i,j] <= 1 describing the probability of an edge between gene i and gene j.
\item[\code{lambda}] regularization parameter to incorporate prior assumptions.
\item[\code{selEGenes}] optimize selection of E-genes for each model
\item[\code{verbose}] do you want to see progress statements printed or not? Default: TRUE
\item[\code{x}] nem object
\item[\code{...}] other arguments to pass
\end{ldescription}
\end{Arguments}
\begin{Details}\relax
\code{triples.posterior} is an alternative to exhaustive search 
by the function \code{score} and more accurate than \code{pairwise.posterior}. 
For each triple of perturbed genes 
it chooses between the 29 possible models. It then uses model averaging to combine the triple-models into a final graph.


\code{print.triples} gives an overview over the 'triples' object.
\end{Details}
\begin{Value}
\begin{ldescription}
\item[\code{graph}] the inferred directed graph (graphNEL object)
\item[\code{avg}] matrix of edge frequencies in triple models
\item[\code{pos}] posterior over effect positions
\item[\code{mappos}] MAP estimate of effect positions
\item[\code{type}] as used in function call
\item[\code{para}] as used in function call
\item[\code{hyperpara}] as used in function call
\item[\code{lambda}] as in function call
\end{ldescription}
\end{Value}
\begin{Author}\relax
Florian Markowetz <URL: http://genomics.princeton.edu/~florian>
\end{Author}
\begin{SeeAlso}\relax
\code{\LinkA{score}{score}}, \code{\LinkA{nem}{nem}}
\end{SeeAlso}
\begin{Examples}
\begin{ExampleCode}
   data("BoutrosRNAi2002") 
   res <- triples.posterior(BoutrosRNAiDiscrete[,9:16],para=c(.13,.05))
   
   # plot graph
   plot(res,what="graph")
   
   # plot posterior over effect positions
   plot(res,what="pos")
   
   # estimate of effect positions
   res$mappos
   
\end{ExampleCode}
\end{Examples}
