# Supplementary material for: Large scale statistical inference of signaling pathways from RNAi and microarray data
Source: BMC Bioinformatics. 2007 Oct 15;8:386. doi: 10.1186/1471-2105-8-386 (PMC2241646; doi:10.1186/1471-2105-8-386)
Supplement: Additional file 1 — top25solutionsBoutrosData. 25 highest scoring network structures for the data by Boutros et al. [file 1471-2105-8-386-S1.gz › nem/..Rcheck/nem/latex/nem.tex]

\HeaderA{nem}{Nested Effects Models - main function}{nem}
\keyword{graphs}{nem}
\keyword{models}{nem}
\begin{Description}\relax
The main function to infer a phenotypic hierarchy from data
\end{Description}
\begin{Usage}
\begin{verbatim}
nem(D,inference="pairwise",models=NULL,type="mLL",para=NULL,hyperpara=NULL,Pe=NULL,Pm=NULL,Pmlocal=NULL,local.prior.size=length(unique(colnames(D))),local.prior.bias=1,triples.thrsh=0.5,lambda=0,selEGenes=FALSE,verbose=TRUE)
\end{verbatim}
\end{Usage}
\begin{Arguments}
\begin{ldescription}
\item[\code{D}] data matrix with experiments in the columns (binary or continious)
\item[\code{inference}] \code{search} to use exhaustive enumeration; or \code{triples} for triple-based inference; or \code{pairwise} for the pairwise heuristic; or \code{ModuleNetwork} for the module based inference
\item[\code{models}] a list of adjacency matrices for model search. If NULL, \code{enumerate.models} is used for exhaustive enumeration of all possible models.
\item[\code{type}] \code{mLL} or \code{FULLmLL} or \code{CONTmLL} or \code{CONTmLLDens}
\item[\code{para}] vector of length two: false positive rate and false negative rate for non-binary data. Used by \code{mLL()}
\item[\code{hyperpara}] vector of length four: used by \code{FULLmLL()} for binary data
\item[\code{Pe}] prior of effect reporter positions in the phenotypic hierarchy (same dimension as D)
\item[\code{Pm}] prior over models (n x n matrix)
\item[\code{Pmlocal}] local model prior for pairwise and triple learning. For pairwise learning generated by \code{local.model.prior()} according to arguments \code{local.prior.size} and \code{local.prior.bias}
\item[\code{local.prior.size}] prior expected number of edges in the graph (for pairwise learning)
\item[\code{local.prior.bias}] bias towards double-headed edges. Default: 1 (no bias; for pairwise learning)
\item[\code{triples.thrsh}] threshold for model averaging to combine triple models for each edge
\item[\code{lambda}] regularization parameter to incorporate prior assumptions. Default: 0 (no regularization)
\item[\code{selEGenes}] optimize selection of E-genes for each model
\item[\code{verbose}] do you want to see progression statements" Default: TRUE
\end{ldescription}
\end{Arguments}
\begin{Details}\relax
\code{nem} is an interface to the functions \code{score()}, \code{pairwise.posterior()}, \code{triple.posterior}, \code{moduleNetwork}. 

\code{plot.nem} plots the inferred phenotypic hierarchy as a directed graph, the likelihood distribution of the models (only for exhaustive search) or the posterior position of the effected genes.
\end{Details}
\begin{Value}
An object of class 'score' or  'pairwise' or 'triples' or 'ModuleNetwork' containing slots
\begin{ldescription}
\item[\code{graph}] the inferred phenotypic hierarchy
\item[\code{pos}] posterior distribution of positions of effect reporters
\item[\code{mappos}] estimated position of effects in the phenotypic hierarchy
\item[\code{type}] see above
\item[\code{para}] see above
\item[\code{hyperpara}] see above
\item[\code{lambda}] see above
\end{ldescription}

and additional ones according to the function used for inference.
\end{Value}
\begin{Author}\relax
Florian Markowetz <URL: http://genomics.princeton.edu/~florian>
\end{Author}
\begin{SeeAlso}\relax
\code{\LinkA{score}{score}}, \code{moduleNetwork}, \code{\LinkA{triples.posterior}{triples.posterior}}, \code{\LinkA{pairwise.posterior}{pairwise.posterior}}, \code{\LinkA{local.model.prior}{local.model.prior}}, \code{\LinkA{enumerate.models}{enumerate.models}}, \code{plot.nem}
\end{SeeAlso}
\begin{Examples}
\begin{ExampleCode}
   data("BoutrosRNAi2002")
   D <- BoutrosRNAiDiscrete[,9:16]
   p <- c(.13,.05)
   res1 <- nem(D,para=p,inference="search")
   res2 <- nem(D,para=p,inference="pairwise")
   res3 <- nem(D,para=p,inference="triples")
   res4 <- nem(D,para=p,inference="ModuleNetwork")
   

   par(mfrow=c(1,4))
   plot(res1,main="exhaustive search")
   plot(res2,main="pairs")
   plot(res3,main="triples")
   plot(res4,main="module network")
   
\end{ExampleCode}
\end{Examples}
