# Supplementary material for: Large scale statistical inference of signaling pathways from RNAi and microarray data
Source: BMC Bioinformatics. 2007 Oct 15;8:386. doi: 10.1186/1471-2105-8-386 (PMC2241646; doi:10.1186/1471-2105-8-386)
Supplement: Additional file 1 — top25solutionsBoutrosData. 25 highest scoring network structures for the data by Boutros et al. [file 1471-2105-8-386-S1.gz › nem/..Rcheck/nem/latex/BFSlevel.tex]

\HeaderA{BFSlevel}{Build (generalized) hierarchy by Breath-First Search}{BFSlevel}
\keyword{graphs}{BFSlevel}
\begin{Description}\relax
\code{BFSlevel} builds a (generalized) hierarchy by Breath-First Search as described in (Yu and Gerstein, 2006)
\end{Description}
\begin{Usage}
\begin{verbatim}
BFSlevel(g,verbose=TRUE)
\end{verbatim}
\end{Usage}
\begin{Arguments}
\begin{ldescription}
\item[\code{g}] graphNEL object
\item[\code{verbose}] Default: TRUE
\end{ldescription}
\end{Arguments}
\begin{Details}\relax
Haiyuan Yu and Mark Gerstein: Genomic analysis of the hierarchical structure of regulatory networks, PNAS 103(40):14724-14731, 2006
\end{Details}
\begin{Value}
\begin{ldescription}
\item[\code{level}] vector of levels for each node
\end{ldescription}
\end{Value}
\begin{Author}\relax
Florian Markowetz <URL: http://genomics.princeton.edu/~florian>
\end{Author}
\begin{SeeAlso}\relax
\end{SeeAlso}
\begin{Examples}
\begin{ExampleCode}
 ## bla
\end{ExampleCode}
\end{Examples}
