# Supplementary material for: Large scale statistical inference of signaling pathways from RNAi and microarray data
Source: BMC Bioinformatics. 2007 Oct 15;8:386. doi: 10.1186/1471-2105-8-386 (PMC2241646; doi:10.1186/1471-2105-8-386)
Supplement: Additional file 1 — top25solutionsBoutrosData. 25 highest scoring network structures for the data by Boutros et al. [file 1471-2105-8-386-S1.gz › nem/..Rcheck/nem/latex/internal.tex]

\HeaderA{internal}{internal functions}{internal}
\aliasA{connectModules}{internal}{connectModules}
\aliasA{moduleNetwork.aux}{internal}{moduleNetwork.aux}
\keyword{file}{internal}
\begin{Description}\relax
internal functions: do not call these functions directly.
\end{Description}
\begin{Usage}
\begin{verbatim}
        various
\end{verbatim}
\end{Usage}
\begin{Arguments}
various
\end{Arguments}
\begin{Details}\relax
\end{Details}
\begin{Value}
various
\end{Value}
\begin{Author}\relax
Holger Froehlich
\end{Author}
