# Supplementary material for: Large scale statistical inference of signaling pathways from RNAi and microarray data
Source: BMC Bioinformatics. 2007 Oct 15;8:386. doi: 10.1186/1471-2105-8-386 (PMC2241646; doi:10.1186/1471-2105-8-386)
Supplement: Additional file 1 — top25solutionsBoutrosData. 25 highest scoring network structures for the data by Boutros et al. [file 1471-2105-8-386-S1.gz › nem/..Rcheck/nem/latex/local.model.prior.tex]

\HeaderA{local.model.prior}{Computes a prior to be used for edge-wise model inference}{local.model.prior}
\keyword{models}{local.model.prior}
\begin{Description}\relax
The function \code{pairwise.posterior} infers a phenotypic hierarchy edge by edge by 
choosing between four models (unconnected, subset, superset, undistinguishable). 
For each edge, \code{local.model.prior} computes a prior distribution over the four models.
It can be used to ensure sparsity of the graph and high confidence in results.
\end{Description}
\begin{Usage}
\begin{verbatim}
local.model.prior(size,n,bias)
\end{verbatim}
\end{Usage}
\begin{Arguments}
\begin{ldescription}
\item[\code{size}] expected number of edges in the graph. 
\item[\code{n}] number of perturbed genes in the dataset, number of nodes in the graph
\item[\code{bias}] the factor by which the double-headed edge is preferred over the single-headed edges
\end{ldescription}
\end{Arguments}
\begin{Details}\relax
A graph on \code{n} nodes has \code{N=n*(n-1)/2} possible directed edges (one- or bi-directional). 
If each edge occurs with probability $p$, we expect to see $Np$ edges in the graph.
The function \code{local.model.prior} takes the number of genes (\code{n}) and the 
expected number of edges (\code{size}) as an input and computes a prior distribution 
for edge occurrence: no edge with probability \code{size/N}, and the probability for 
edge existence being split over the three edge models with a bias towards the conservative 
double-headed model specified by \code{bias}. To ensure sparsity, the \code{size} should 
be chosen small compared to the number of possible edges.
\end{Details}
\begin{Value}
a distribution over four states: a vector of four positive real numbers summing to one
\end{Value}
\begin{Note}\relax
\end{Note}
\begin{Author}\relax
Florian Markowetz <URL: http://genomics.princeton.edu/~florian>
\end{Author}
\begin{References}\relax
\end{References}
\begin{SeeAlso}\relax
\code{\LinkA{pairwise.posterior}{pairwise.posterior}}, \code{\LinkA{nem}{nem}}
\end{SeeAlso}
\begin{Examples}
\begin{ExampleCode}
# uniform over the 3 edge models
local.model.prior(4,4,1)
# bias towards <->
local.model.prior(4,4,2)
\end{ExampleCode}
\end{Examples}
