# Supplementary material for: Large scale statistical inference of signaling pathways from RNAi and microarray data
Source: BMC Bioinformatics. 2007 Oct 15;8:386. doi: 10.1186/1471-2105-8-386 (PMC2241646; doi:10.1186/1471-2105-8-386)
Supplement: Additional file 1 — top25solutionsBoutrosData. 25 highest scoring network structures for the data by Boutros et al. [file 1471-2105-8-386-S1.gz › nem/..Rcheck/nem/help/AnIndex]

BFSlevel	BFSlevel
BoutrosRNAi2002	BoutrosRNAi2002
BoutrosRNAiDiscrete	BoutrosRNAi2002
BoutrosRNAiExpression	BoutrosRNAi2002
connectModules	internal
CONTmLL	CONTmLL
enumerate.models	enumerate.models
FULLmLL	FULLmLL
getRelevantEGenes	selectEGenes
internal	internal
local.model.prior	local.model.prior
mLL	mLL
moduleNetwork	moduleNetwork
moduleNetwork.aux	internal
nem	nem
nem.cont.preprocess	nem.cont.preprocess
nem.discretize	nem.discretize
nemModelSelection	nemModelSelection
network.AIC	network.AIC
pairwise.posterior	pairwise.posterior
PhiDistr	score
plot.effects	plot.effects
plot.ModuleNetwork	plot.nem
plot.nem	plot.nem
plot.pairwise	plot.nem
plot.score	plot.nem
plot.triples	plot.nem
print.ModuleNetwork	moduleNetwork
print.pairwise	pairwise.posterior
print.score	score
print.triples	triples.posterior
prune.graph	prune.graph
SCCgraph	SCCgraph
score	score
selectEGenes	selectEGenes
subsets	subsets
transitive.closure	transitive.closure
transitive.reduction	transitive.reduction
triples.posterior	triples.posterior
