# Supplementary material for: Large scale statistical inference of signaling pathways from RNAi and microarray data
Source: BMC Bioinformatics. 2007 Oct 15;8:386. doi: 10.1186/1471-2105-8-386 (PMC2241646; doi:10.1186/1471-2105-8-386)
Supplement: Additional file 1 — top25solutionsBoutrosData. 25 highest scoring network structures for the data by Boutros et al. [file 1471-2105-8-386-S1.gz › nem/..Rcheck/nem/R-ex/enumerate.models.R]

### Name: enumerate.models
### Title: Exhaustive enumeration of models
### Aliases: enumerate.models
### Keywords: graphs

### ** Examples

enumerate.models(2)
enumerate.models(c("Anna","Bert"))
