# Supplementary material for: Large scale statistical inference of signaling pathways from RNAi and microarray data
Source: BMC Bioinformatics. 2007 Oct 15;8:386. doi: 10.1186/1471-2105-8-386 (PMC2241646; doi:10.1186/1471-2105-8-386)
Supplement: Additional file 1 — top25solutionsBoutrosData. 25 highest scoring network structures for the data by Boutros et al. [file 1471-2105-8-386-S1.gz › nem/..Rcheck/nem/R-ex/transitive.reduction.R]

### Name: transitive.reduction
### Title: Computes the transitive reduction of a graph
### Aliases: transitive.reduction
### Keywords: graphs

### ** Examples

   V <- LETTERS[1:3]
   edL <- list(A=list(edges=c("B","C")),B=list(edges="C"),C=list(edges=NULL))
   gc <- new("graphNEL",nodes=V,edgeL=edL,edgemode="directed")
   g <- transitive.reduction(gc)
    
   par(mfrow=c(1,2))
   plot(gc,main="shortcut A->C")
   plot(g,main="shortcut removed")
