# Supplementary material for: Large scale statistical inference of signaling pathways from RNAi and microarray data
Source: BMC Bioinformatics. 2007 Oct 15;8:386. doi: 10.1186/1471-2105-8-386 (PMC2241646; doi:10.1186/1471-2105-8-386)
Supplement: Additional file 1 — top25solutionsBoutrosData. 25 highest scoring network structures for the data by Boutros et al. [file 1471-2105-8-386-S1.gz › nem/..Rcheck/nem/R-ex/nem.R]

### Name: nem
### Title: Nested Effects Models - main function
### Aliases: nem
### Keywords: graphs models

### ** Examples

   data("BoutrosRNAi2002")
   D <- BoutrosRNAiDiscrete[,9:16]
   p <- c(.13,.05)
   res1 <- nem(D,para=p,inference="search")
   res2 <- nem(D,para=p,inference="pairwise")
   res3 <- nem(D,para=p,inference="triples")
   res4 <- nem(D,para=p,inference="ModuleNetwork")
   

   par(mfrow=c(1,4))
   plot(res1,main="exhaustive search")
   plot(res2,main="pairs")
   plot(res3,main="triples")
   plot(res4,main="module network")
   
