# Supplementary material for: Large scale statistical inference of signaling pathways from RNAi and microarray data
Source: BMC Bioinformatics. 2007 Oct 15;8:386. doi: 10.1186/1471-2105-8-386 (PMC2241646; doi:10.1186/1471-2105-8-386)
Supplement: Additional file 1 — top25solutionsBoutrosData. 25 highest scoring network structures for the data by Boutros et al. [file 1471-2105-8-386-S1.gz › nem/..Rcheck/nem/R-ex/prune.graph.R]

### Name: prune.graph
### Title: Prunes spurious edges in a phenotypic hierarchy
### Aliases: prune.graph
### Keywords: graphs

### ** Examples

    # a transitively closed core with two spurious edges
    g <- matrix(0,5,5)
    g[1,2] <- 1
    g[2,c(3,4)] <- 1
    g[3,4] <- 1
    g[4,5] <- 1
    dimnames(g) <- list(LETTERS[1:5],LETTERS[1:5])
    g <- as(g,"graphNEL")
    
    # prune graph
    gP <- prune.graph(g)
    
    # plot
    par(mfrow=c(1,2))
    plot(g,main="two spurious edges")
    plot(gP$graph,main="pruned")
    
    
