# Supplementary material for: Large scale statistical inference of signaling pathways from RNAi and microarray data
Source: BMC Bioinformatics. 2007 Oct 15;8:386. doi: 10.1186/1471-2105-8-386 (PMC2241646; doi:10.1186/1471-2105-8-386)
Supplement: Additional file 1 — top25solutionsBoutrosData. 25 highest scoring network structures for the data by Boutros et al. [file 1471-2105-8-386-S1.gz › nem/..Rcheck/nem/R-ex/nemModelSelection.R]

### Name: nemModelSelection
### Title: model selection for nested effect models
### Aliases: nemModelSelection
### Keywords: graphs models

### ** Examples

   data("BoutrosRNAi2002")
   D <- BoutrosRNAiDiscrete[,9:16]
   p <- c(.13,.05)
   res <- nemModelSelection(c(0.1,1,10),D, para=p, Pm=matrix(0,ncol=4,nrow=4))   
   
   
   plot(res,main="highest scoring model")      
