# Supplementary material for: Large scale statistical inference of signaling pathways from RNAi and microarray data
Source: BMC Bioinformatics. 2007 Oct 15;8:386. doi: 10.1186/1471-2105-8-386 (PMC2241646; doi:10.1186/1471-2105-8-386)
Supplement: Additional file 1 — top25solutionsBoutrosData. 25 highest scoring network structures for the data by Boutros et al. [file 1471-2105-8-386-S1.gz › nem/..Rcheck/nem/R-ex/local.model.prior.R]

### Name: local.model.prior
### Title: Computes a prior to be used for edge-wise model inference
### Aliases: local.model.prior
### Keywords: models

### ** Examples

# uniform over the 3 edge models
local.model.prior(4,4,1)
# bias towards <->
local.model.prior(4,4,2)
