# Supplementary material for: Large scale statistical inference of signaling pathways from RNAi and microarray data
Source: BMC Bioinformatics. 2007 Oct 15;8:386. doi: 10.1186/1471-2105-8-386 (PMC2241646; doi:10.1186/1471-2105-8-386)
Supplement: Additional file 1 — top25solutionsBoutrosData. 25 highest scoring network structures for the data by Boutros et al. [file 1471-2105-8-386-S1.gz › nem/..Rcheck/nem/R-ex/network.AIC.R]

### Name: network.AIC
### Title: AIC criterion for network graph
### Aliases: network.AIC
### Keywords: graphs

### ** Examples

   data("BoutrosRNAi2002") 
   res1 <- moduleNetwork(BoutrosRNAiDiscrete[,9:16],para=c(.13,.05))
   network.AIC(res1)
   res2 <- moduleNetwork(BoutrosRNAiDiscrete[,9:16],para=c(.13,.05),Pm=matrix(0,ncol=4,nrow=4),lambda=10)
   network.AIC(res2)
