# Supplementary material for: Large scale statistical inference of signaling pathways from RNAi and microarray data
Source: BMC Bioinformatics. 2007 Oct 15;8:386. doi: 10.1186/1471-2105-8-386 (PMC2241646; doi:10.1186/1471-2105-8-386)
Supplement: Additional file 1 — top25solutionsBoutrosData. 25 highest scoring network structures for the data by Boutros et al. [file 1471-2105-8-386-S1.gz › nem/..Rcheck/nem/R-ex/mLL.R]

### Name: mLL
### Title: Marginal likelihood of a phenotypic hierarchy
### Aliases: mLL
### Keywords: models

### ** Examples

   data("BoutrosRNAi2002")
   result <- nem(BoutrosRNAiDiscrete[,9:16],type="mLL",para=c(.15,.05))
