# Supplementary material for: Large scale statistical inference of signaling pathways from RNAi and microarray data
Source: BMC Bioinformatics. 2007 Oct 15;8:386. doi: 10.1186/1471-2105-8-386 (PMC2241646; doi:10.1186/1471-2105-8-386)
Supplement: Additional file 1 — top25solutionsBoutrosData. 25 highest scoring network structures for the data by Boutros et al. [file 1471-2105-8-386-S1.gz › nem/..Rcheck/nem/R-ex/CONTmLL.R]

### Name: CONTmLL
### Title: Marginal likelihood of a phenotypic hierarchy with continuous
###   data
### Aliases: CONTmLL
### Keywords: models

### ** Examples

   data("BoutrosRNAi2002")
   pre <- nem.cont.preprocess(BoutrosRNAiExpression,neg.control=1:4,pos.control=5:8)
   result <- nem(pre$prob.influenced, type="CONTmLL")
