# Supplementary material for: Large scale statistical inference of signaling pathways from RNAi and microarray data
Source: BMC Bioinformatics. 2007 Oct 15;8:386. doi: 10.1186/1471-2105-8-386 (PMC2241646; doi:10.1186/1471-2105-8-386)
Supplement: Additional file 1 — top25solutionsBoutrosData. 25 highest scoring network structures for the data by Boutros et al. [file 1471-2105-8-386-S1.gz › nem/..Rcheck/nem/R-ex/selectEGenes.R]

### Name: getRelevantEGenes
### Title: Automatic selection of most relevant S-genes
### Aliases: getRelevantEGenes selectEGenes
### Keywords: models

### ** Examples

   # Drosophila RNAi and Microarray Data from Boutros et al, 2002
   data("BoutrosRNAi2002")
   D <- BoutrosRNAiDiscrete[,9:16]

   # enumerate all possible models for 4 genes
   models <- enumerate.models(unique(colnames(D)))  
   
   getRelevantEGenes(models[[64]], D, para=c(.13,.05))
