# Supplementary material for: Large scale statistical inference of signaling pathways from RNAi and microarray data
Source: BMC Bioinformatics. 2007 Oct 15;8:386. doi: 10.1186/1471-2105-8-386 (PMC2241646; doi:10.1186/1471-2105-8-386)
Supplement: Additional file 1 — top25solutionsBoutrosData. 25 highest scoring network structures for the data by Boutros et al. [file 1471-2105-8-386-S1.gz › nem/..Rcheck/nem/R-ex/nem.discretize.R]

### Name: nem.discretize
### Title: Discretize perturbation data according to control experiments
### Aliases: nem.discretize
### Keywords: graphs models

### ** Examples

   # discretize Boutros data as in
   # Markowetz et al, 2005
   data("BoutrosRNAi2002")
   disc <- nem.discretize(BoutrosRNAiExpression,neg.control=1:4,pos.control=5:8,cutoff=.7)
   stopifnot(disc$dat==BoutrosRNAiDiscrete[,9:16])   
