# Supplementary material for: Large scale statistical inference of signaling pathways from RNAi and microarray data
Source: BMC Bioinformatics. 2007 Oct 15;8:386. doi: 10.1186/1471-2105-8-386 (PMC2241646; doi:10.1186/1471-2105-8-386)
Supplement: Additional file 1 — top25solutionsBoutrosData. 25 highest scoring network structures for the data by Boutros et al. [file 1471-2105-8-386-S1.gz › nem/..Rcheck/nem/R-ex/pairwise.posterior.R]

### Name: pairwise.posterior
### Title: Infers a phenotypic hierarchy edge by edge
### Aliases: pairwise.posterior print.pairwise
### Keywords: graphs

### ** Examples

   data("BoutrosRNAi2002") 
   res <- pairwise.posterior(BoutrosRNAiDiscrete[,9:16],para=c(.13,.05))
   
   # plot graph
   plot(res,what="graph")
   
   # plot posterior over effect positions
   plot(res,what="pos")
   
   # estimate of effect positions
   res$mappos
   
