# Supplementary material for: Large scale statistical inference of signaling pathways from RNAi and microarray data
Source: BMC Bioinformatics. 2007 Oct 15;8:386. doi: 10.1186/1471-2105-8-386 (PMC2241646; doi:10.1186/1471-2105-8-386)
Supplement: Additional file 1 — top25solutionsBoutrosData. 25 highest scoring network structures for the data by Boutros et al. [file 1471-2105-8-386-S1.gz › nem/..Rcheck/nem/R-ex/SCCgraph.R]

### Name: SCCgraph
### Title: Combines Strongly Connected Components into single nodes
### Aliases: SCCgraph
### Keywords: graphs

### ** Examples

   data("BoutrosRNAi2002")
   D   <- BoutrosRNAiDiscrete[,9:16]
   res <- nem(D,para=c(.13,.05))
   # 
   sccg <- SCCgraph(res$graph,name=TRUE)
   #
   par(mfrow=c(1,2))
   plot(res, main="inferred from data")
   plot(sccg$graph, main="condensed (rel,key)")
