# Supplementary material for: Large scale statistical inference of signaling pathways from RNAi and microarray data
Source: BMC Bioinformatics. 2007 Oct 15;8:386. doi: 10.1186/1471-2105-8-386 (PMC2241646; doi:10.1186/1471-2105-8-386)
Supplement: Additional file 1 — top25solutionsBoutrosData. 25 highest scoring network structures for the data by Boutros et al. [file 1471-2105-8-386-S1.gz › nem/..Rcheck/nem/R-ex/BoutrosRNAi2002.R]

### Name: BoutrosRNAi2002
### Title: RNAi data on Drosophila innate immune response
### Aliases: BoutrosRNAiExpression BoutrosRNAiDiscrete BoutrosRNAi2002
### Keywords: datasets

### ** Examples

    data("BoutrosRNAi2002")
    dim(BoutrosRNAiExpression)
    dim(BoutrosRNAiDiscrete)      
