# Supplementary material for: Large scale statistical inference of signaling pathways from RNAi and microarray data
Source: BMC Bioinformatics. 2007 Oct 15;8:386. doi: 10.1186/1471-2105-8-386 (PMC2241646; doi:10.1186/1471-2105-8-386)
Supplement: Additional file 1 — top25solutionsBoutrosData. 25 highest scoring network structures for the data by Boutros et al. [file 1471-2105-8-386-S1.gz › nem/..Rcheck/nem/doc/nem.R]

###################################################
### chunk number 1: no.nonsense
###################################################
rm(list=ls())


###################################################
### chunk number 2: 
###################################################
library(nem)
data("BoutrosRNAi2002")


###################################################
### chunk number 3: 
###################################################
res.disc <- nem.discretize(BoutrosRNAiExpression,neg.control=1:4,pos.control=5:8,cutoff=.7)


###################################################
### chunk number 4: 
###################################################
disc <- cbind(res.disc$neg,res.disc$pos,res.disc$dat)
e.2fold <- BoutrosRNAiExpression[res.disc$sel,]

#--- hierarchisch clustern
hc    <- hclust(as.dist(hamming.distance(disc[,9:16])))
e.2fold <- e.2fold[hc$order, ]
disc  <- disc [hc$order, ]


###################################################
### chunk number 5: data_cont
###################################################
#--- CONTINUOUS DATA
#pdf("data_cont.pdf",width=5,height=13)
par(las=2,mgp=c(5.5,1,0),mar=c(6.7,7,4,1),cex.lab=1.7,cex.main=2)
image(x   = 1:ncol(e.2fold),
y   = 1:nrow(e.2fold),
z   = scale(t(e.2fold)),
main= "Original data",
xlab= "Experiments",
xaxt= "n",
ylab= "E-genes",
yaxt= "n",
col = gray(seq(0,.95,length=10))
)
abline(v=c(4,8,10,12,14)+.5)
axis(1,1:ncol(e.2fold),colnames(e.2fold))
axis(2,1:nrow(e.2fold),rownames(e.2fold))
#dev.off()


###################################################
### chunk number 6: data_disc
###################################################
#--- DISCRETE DATA
#pdf("data_disc.pdf",width=5,height=13)
par(las=2,mgp=c(5.5,1,0),mar=c(6.7,7,4,1),cex.lab=1.7,cex.main=2)
image(x   = 1:ncol(disc),
      z   = t(disc),
      main= "Discretized data",
      xlab= "Experiments",
      xaxt= "n",
      ylab= "",
      yaxt= "n",
      col = gray(seq(.95,0,length=10))
      )
abline(v=c(4,8,10,12,14)+.5)
axis(1,1:ncol(e.2fold),colnames(e.2fold))
#dev.off()


###################################################
### chunk number 7: 
###################################################
res.disc$para


###################################################
### chunk number 8: 
###################################################
result <- nem(res.disc$dat,type="mLL",para=res.disc$para,inference="search")
result


###################################################
### chunk number 9: 
###################################################
plot(result,what="graph")
plot(result,what="mLL")
plot(result,what="pos")


###################################################
### chunk number 10: 
###################################################
Sgenes <- unique(colnames(res.disc$dat))
models <- enumerate.models(Sgenes)
best5 <- -sort(-unique(result$mLL))[1:5]
col<-c("yellow","yellow","green","blue")
names(col) = Sgenes
for (i in 1:5) {
   graph <- as(models[[which(result$mLL == best5[i])[1]]]-diag(4),"graphNEL")
   pdf(file=paste("topo",i,".pdf",sep=""))
   par(cex.main=5)
   plot(graph,
        nodeAttrs=list(fillcolor=col),
        main=paste("-",i, "-"))        
   dev.off()
   }


###################################################
### chunk number 11: scores1
###################################################
plot(result,what="mLL")


###################################################
### chunk number 12: pos1
###################################################
plot(result,what="pos")


###################################################
### chunk number 13: 
###################################################
result2 <- nem(res.disc$dat,type="FULLmLL",hyperpara=c(1,9,9,1),inference="search")
result2


###################################################
### chunk number 14: 
###################################################
best5 <- -sort(-unique(result2$mLL))[1:5]
for (i in 1:5) {
   graph <- as(models[[which(result2$mLL == best5[i])[1]]]-diag(4),"graphNEL")
   pdf(file=paste("topo2",i,".pdf",sep=""))
   par(cex.main=5)
   plot(graph,
        nodeAttrs=list(fillcolor=col),
        main=paste("-",i, "-"))
   dev.off()
   }


###################################################
### chunk number 15: scores2
###################################################
plot(result2,what="mLL")


###################################################
### chunk number 16: pos2
###################################################
plot(result2,what="pos")


###################################################
### chunk number 17: 
###################################################
result3 <- nem(res.disc$dat,para=res.disc$para,inference="pairwise")
result3


###################################################
### chunk number 18: graph3
###################################################
col<-c("yellow","yellow","green","blue")
names(col) = nodes(result3$graph)
plot(result3, nodeAttrs=list(fillcolor=col))


###################################################
### chunk number 19: 
###################################################
result4 <- nem(res.disc$dat,para=res.disc$para,inference="triples")
result4


###################################################
### chunk number 20: graph4
###################################################
col<-c("yellow","yellow","green","blue")
names(col) = nodes(result4$graph)
plot(result4, nodeAttrs=list(fillcolor=col))


###################################################
### chunk number 21: 
###################################################
result5 <- nem(res.disc$dat,para=res.disc$para,inference="ModuleNetwork")


###################################################
### chunk number 22: graph5
###################################################
col<-c("yellow","yellow","green","blue")
names(col) = nodes(result5$graph)
plot(result5, nodeAttrs=list(fillcolor=col))


###################################################
### chunk number 23: 
###################################################
result6 <- nem(res.disc$dat,para=res.disc$para,Pm=matrix(0,ncol=4,nrow=4), lambda=10)
result6


###################################################
### chunk number 24: graph6
###################################################
col<-c("yellow","yellow","green","blue")
names(col) = nodes(result6$graph)
plot(result6, nodeAttrs=list(fillcolor=col))


###################################################
### chunk number 25: 
###################################################
result7 <- nemModelSelection(c(0.1,1,10),res.disc$dat,para=res.disc$para,Pm=matrix(0,ncol=4,nrow=4))


###################################################
### chunk number 26: graph7
###################################################
col<-c("yellow","yellow","green","blue")
names(col) = nodes(result7$graph)
plot(result7, nodeAttrs=list(fillcolor=col))


###################################################
### chunk number 27: 
###################################################
preprocessed <- nem.cont.preprocess(BoutrosRNAiExpression,neg.control=1:4,pos.control=5:8)
result8 <- nem(preprocessed$prob.influenced,type="CONTmLL",inference="search")
result8


###################################################
### chunk number 28: graph8
###################################################
col<-c("yellow","yellow","green","blue")
names(col) = nodes(result8$graph)
plot(result8, nodeAttrs=list(fillcolor=col))


###################################################
### chunk number 29: 
###################################################
plot.effects(res.disc$dat,result)


###################################################
### chunk number 30: plot_effects
###################################################
plot.effects(res.disc$dat,result)


###################################################
### chunk number 31: 
###################################################
result3.scc <- SCCgraph(result3$graph,name=TRUE)
plot(result3.scc$graph)


###################################################
### chunk number 32: scc
###################################################
col2<-c("yellow","blue","green")
names(col2) = nodes(result3.scc$graph)
plot(result3.scc$graph,nodeAttrs=list(fillcolor=col2))


###################################################
### chunk number 33: 
###################################################
toLatex(sessionInfo())
