# Supplementary material for: Large scale statistical inference of signaling pathways from RNAi and microarray data
Source: BMC Bioinformatics. 2007 Oct 15;8:386. doi: 10.1186/1471-2105-8-386 (PMC2241646; doi:10.1186/1471-2105-8-386)
Supplement: Additional file 1 — top25solutionsBoutrosData. 25 highest scoring network structures for the data by Boutros et al. [file 1471-2105-8-386-S1.gz › nem/..Rcheck/nem/doc/nem.tex]

%\VignetteIndexEntry{Nested Effects Models - An example in Drosophila immune response}
%\VignetteDepends{}
%\VignetteKeywords{Pathways}
%\VignettePackage{nem}


\documentclass[11pt,a4paper]{article}

%\usepackage[round]{natbib}
\usepackage{amsmath}
\usepackage{amsfonts}
\newcommand{\gene}[1]{\emph{#1}}

\setlength{\parskip}{1.5ex}
\setlength{\parindent}{0cm}

% NEW COMMANDS
% ------------------------------------------------
\newcommand{\Robject}[1]{\texttt{#1}}
\newcommand{\Rpackage}[1]{\textit{#1}}
\newcommand{\Rclass}[1]{\textit{#1}}
\newcommand{\Rfunction}[1]{{\small\texttt{#1}}}

\newcommand{\myincfig}[4]{
  \setkeys{Gin}{width=#1\textwidth}
  \begin{figure}[htbp]
    \begin{center}
      #2
      \caption{\label{#3}#4}
    \end{center}
  \end{figure}
  \setkeys{Gin}{width=.8\textwidth}
}


%%%%%%%%%%%%%%%%%%%%%%%%%%%%%%%%%%%%%%%%%%%%%%%%%%%%%
\usepackage{/usr/lib64/R/share/texmf/Sweave}
\begin{document}


\title{--- Nested Effects Models --- \\ An example in \emph{Drosophila} immune response}
\author{Florian Markowetz\footnote{Lewis-Sigler Institute for Integrative Genomics, Pinceton, NJ 08544, USA. eMail: florian@genomics.princeton.edu; URL: http://genomics.princeton.edu/$\sim$florian}}
\date{\today}
\maketitle

\begin{abstract}
Cellular signaling pathways, which are not modulated on a transcriptional level,
cannot be directly deduced from expression profiling experiments. The situation
changes, when external interventions like RNA interference or gene knock-outs
come into play. 

In Markowetz \emph{et al.} (2005) and Markowetz (2006) we introduced an
algorithm to infer non-transcriptional pathway features based on differential
gene expression in silencing assays. 
The method is implemented in the Bioconductor package \texttt{nem}.
Here we demonstrate its practical use in
the context of an RNAi data set investigating the response to microbial
challenge in Drosophila melanogaster. 

We show in detail how the data is pre-processed and discretized,
how the pathway can be reconstructed by different approaches, and how the final result can be post-processed 
to increase interpretability.
\end{abstract}

%%%%%%%%%%%%%%%%%%%%%%%%%%%%%%%%%%%%%%%%%%%%%%%%%%%%%%%%%%%%%%%%%%%%%%%%%%%%%%%%
\section{Drosophila RNAi data}

We applied our method to data from a study on innate
immune response in {\em Drosophila} (Boutros \emph{et al.}, 2002). 
Selectively removing
signaling components blocked induction of all, or
only parts, of the transcriptional response to LPS.

%-----------------------------------------------------------
\paragraph{Dataset summary}
The dataset consists of 16 Affymetrix-microarrays: 4 replicates of control
experiments without LPS and without RNAi (negative controls), 4 replicates of
expression profiling after stimulation with LPS but without RNAi (positive
controls), and 2 replicates each of expression profiling after applying LPS and
silencing one of the four candidate genes \gene{tak}, \gene{key}, \gene{rel},
and \gene{mkk4/hep}.


%-----------------------------------------------------------
\paragraph{\label{preprocess}Preprocessing and E-gene selection}
For preprocessing, we perform normalization on probe level using a variance
stabilizing transformation (Huber \emph{et al.}, 2002), and probe set summarization
using a median polish fit of an additive model (Irizarry \emph{et al.}, 2003).
The result is included as a dataset in the package \texttt{nem}.

\begin{Schunk}
\begin{Sinput}
> library(nem)
> data("BoutrosRNAi2002")
\end{Sinput}
\end{Schunk}

The function \texttt{nem.discretize} implements the following two preprocessing steps:
First, we select the genes as effect reporters (E-genes), which are more then two-fold upregulated by LPS
treatment.
Next, we transform the continuous expression data to binary values. We set an
E-genes state in an RNAi experiment to \texttt{1} if its expression value is
sufficiently far from the mean of the positive controls, \emph{i.e.} if the
intervention interrupted the information flow. If the E-genes expression is
close to the mean of positive controls, we set its state to \texttt{0}.

Let $C_{ik}$ be the continuous expression level of $E_i$ in experiment $k$. Let
$\mu^+_i$ be the mean of positive controls for $E_i$, and $\mu^-_i$ the mean of
negative controls. To derive binary data $E_{ik}$, we defined individual
cutoffs for every gene $E_i$ by:

\begin{equation}
E_{ik} =
\begin{cases}
\ 1 & \text{if }C_{ik} < \kappa\cdot\mu^+_i + (1-\kappa)\cdot\mu^-_i ,\\
\ 0 & \text{else}.
\end{cases}
\label{discretization}
\end{equation}
\begin{Schunk}
\begin{Sinput}
> res.disc <- nem.discretize(BoutrosRNAiExpression, neg.control = 1:4, 
+     pos.control = 5:8, cutoff = 0.7)
\end{Sinput}
\begin{Soutput}
discretizing with respect to POS and NEG controls
\end{Soutput}
\end{Schunk}


\begin{figure}[t]
\begin{center}
\includegraphics[width=.4\textwidth]{nem-data_cont}
%\hspace{-1cm}
\includegraphics[width=.4\textwidth]{nem-data_disc}
\end{center}
\caption{\label{data}Continuous and discretized data}
\end{figure}

%-----------------------------------------------------------
\paragraph{Estimating error probabilities}
From the positive and negative controls, we can  estimate the error
probabilities $\alpha$ and $\beta$.
The type I error $\alpha$ is the number of positive controls discretized to state \texttt{1},
and the type II error $\beta$ is the number of negative controls in state \texttt{0}.
To guard against unrealistically low estimates we add pseudo counts.
The error estimates are included into the discretization results:
\begin{Schunk}
\begin{Sinput}
> res.disc$para
\end{Sinput}
\begin{Soutput}
   a    b 
0.19 0.07 
\end{Soutput}
\end{Schunk}


%%%%%%%%%%%%%%%%%%%%%%%%%%%%%%%%%%%%%%%%%%%%%%%%%%%%%%%%%%%%%%%%%%%%%%%%%%%%%%%%
\clearpage\section{Applying Nested Effects Models}

Which model explains the data best?  With only four S-genes, we can exhaustively enumerate all \
pathway models and search the whole space for the best-fitting model.
To score these models use either the marginal likelihood depending on $\alpha$
and $\beta$ (details found in Markowetz et al (2005)) or the full
marginal likelihood depending on hyperparameters (details in
Markowetz, 2006). Additionally we show how to employ an edge-wise
inference heuristic, which can also be applied to cases where
exhaustive search over model space is infeasible (i.e. when we have
more than 4 or 5 perturbed genes), an inference scheme from triples and so-called \emph{module networks}.
An interface to all inference techniques is provided by the function \texttt{nem()}.


%%%%%%%%%%%%%%%%%%%%%%%%%%%%%%%%%%%%%%%%%%%%%%%%%%%%%%%%%%%%%%%%%%%%%%%%%%%%%%%%
\subsection{Exhaustive search by marginal likelihood}

Scoring models by marginal log-likelihood is implemented in function
\texttt{score}.  Input consists of models and data, the type of the score
(\texttt{"mLL"} or \texttt{"FULLmLL"}), the corresponding paramters
(\texttt{para}) or hyperparameters (\texttt{hyperpara}) and a prior for E-gene
positions (\texttt{P}). 

\begin{Schunk}
\begin{Sinput}
> result <- nem(res.disc$dat, type = "mLL", para = res.disc$para, 
+     inference = "search")
