# Supplementary material for: Large scale statistical inference of signaling pathways from RNAi and microarray data
Source: BMC Bioinformatics. 2007 Oct 15;8:386. doi: 10.1186/1471-2105-8-386 (PMC2241646; doi:10.1186/1471-2105-8-386)
Supplement: Additional file 1 — top25solutionsBoutrosData. 25 highest scoring network structures for the data by Boutros et al. [file 1471-2105-8-386-S1.gz › nem/..Rcheck/00check.log]

* using log directory '/mountpoints/stoneage/home/froehlih/workingAt/RNAi/nem/nempackage/..Rcheck'
* using R version 2.4.1 (2006-12-18)
* checking for file './DESCRIPTION' ... OK
* this is package 'nem' version '1.4.2'
* checking package dependencies ... OK
* checking if this is a source package ... OK
* checking whether package 'nem' can be installed ... OK
* checking package directory ... OK
* checking for portable file names ... OK
* checking for sufficient/correct file permissions ... OK
* checking DESCRIPTION meta-information ... OK
* checking top-level files ... OK
* checking index information ... OK
* checking package subdirectories ... OK
* checking R files for syntax errors ... OK
* checking R files for non-ASCII characters ... OK
* checking whether the package can be loaded ... OK
* checking whether the package can be loaded with stated dependencies ... OK
* checking S3 generic/method consistency ... OK
* checking replacement functions ... OK
* checking foreign function calls ... OK
* checking R code for possible problems ... OK
* checking Rd files ... OK
* checking Rd cross-references ... OK
* checking for missing documentation entries ... OK
* checking for code/documentation mismatches ... WARNING
Codoc mismatches from documentation object 'score':
PhiDistr
  Code: function(Phi, Pm, a = 10, b = 0.01)
  Docs: function(Phi, Pm, a = 4, b = 0.1)
  Mismatches in argument default values:
    Name: a Code: 10 Docs: 4
    Name: b Code: 0.01 Docs: 0.1

* checking Rd \usage sections ... OK
* creating nem-Ex.R ... OK
* checking examples ... OK
* checking package vignettes in 'inst/doc' ... WARNING
*** Weave Errors ***
File /mountpoints/stoneage/home/froehlih/workingAt/RNAi/nem/nempackage/..Rcheck/nem/doc/nem.Rnw :
Error:  chunk 8 
*** Source Errors ***
File /mountpoints/stoneage/home/froehlih/workingAt/RNAi/nem/nempackage/..Rcheck/nem/doc/nem.R :
Error:  chunk 8 
* creating nem-manual.tex ... OK
* checking nem-manual.tex ...
