# Supplementary material for: Large scale statistical inference of signaling pathways from RNAi and microarray data
Source: BMC Bioinformatics. 2007 Oct 15;8:386. doi: 10.1186/1471-2105-8-386 (PMC2241646; doi:10.1186/1471-2105-8-386)
Supplement: Additional file 1 — top25solutionsBoutrosData. 25 highest scoring network structures for the data by Boutros et al. [file 1471-2105-8-386-S1.gz › nem/..Rcheck/nem-Ex.Rout]

R version 2.4.1 (2006-12-18)
Copyright (C) 2006 The R Foundation for Statistical Computing
ISBN 3-900051-07-0

R is free software and comes with ABSOLUTELY NO WARRANTY.
You are welcome to redistribute it under certain conditions.
Type 'license()' or 'licence()' for distribution details.

R is a collaborative project with many contributors.
Type 'contributors()' for more information and
'citation()' on how to cite R or R packages in publications.

Type 'demo()' for some demos, 'help()' for on-line help, or
'help.start()' for an HTML browser interface to help.
Type 'q()' to quit R.

> ### * <HEADER>
> ###
> attach(NULL, name = "CheckExEnv")
> assign("nameEx", 
+        local({
+ 	   s <- "__{must remake R-ex/*.R}__"
+            function(new) {
+                if(!missing(new)) s <<- new else s
+            }
+        }),
+        pos = "CheckExEnv")
> ## Add some hooks to label plot pages for base and grid graphics
> assign("base_plot_hook",
+        function() {
+            pp <- par(c("mfg","mfcol","oma","mar"))
+            if(all(pp$mfg[1:2] == c(1, pp$mfcol[2]))) {
+                outer <- (oma4 <- pp$oma[4]) > 0; mar4 <- pp$mar[4]
+                mtext(sprintf("help(\"%s\")", nameEx()), side = 4,
+                      line = if(outer)max(1, oma4 - 1) else min(1, mar4 - 1),
+               outer = outer, adj = 1, cex = .8, col = "orchid", las=3)
+            }
+        },
+        pos = "CheckExEnv")
> assign("grid_plot_hook",
+        function() {
+            pushViewport(viewport(width=unit(1, "npc") - unit(1, "lines"),
+                                  x=0, just="left"))
+            grid.text(sprintf("help(\"%s\")", nameEx()),
+                      x=unit(1, "npc") + unit(0.5, "lines"),
+                      y=unit(0.8, "npc"), rot=90,
+                      gp=gpar(col="orchid"))
+        },
+        pos = "CheckExEnv")
> setHook("plot.new",     get("base_plot_hook", pos = "CheckExEnv"))
> setHook("persp",        get("base_plot_hook", pos = "CheckExEnv"))
> setHook("grid.newpage", get("grid_plot_hook", pos = "CheckExEnv"))
> assign("cleanEx",
+        function(env = .GlobalEnv) {
+ 	   rm(list = ls(envir = env, all.names = TRUE), envir = env)
+            RNGkind("default", "default")
+ 	   set.seed(1)
+    	   options(warn = 1)
+ 	   .CheckExEnv <- as.environment("CheckExEnv")
+ 	   delayedAssign("T", stop("T used instead of TRUE"),
+ 		  assign.env = .CheckExEnv)
+ 	   delayedAssign("F", stop("F used instead of FALSE"),
+ 		  assign.env = .CheckExEnv)
+ 	   sch <- search()
+ 	   newitems <- sch[! sch %in% .oldSearch]
+ 	   for(item in rev(newitems))
+                eval(substitute(detach(item), list(item=item)))
+ 	   missitems <- .oldSearch[! .oldSearch %in% sch]
+ 	   if(length(missitems))
+ 	       warning("items ", paste(missitems, collapse=", "),
+ 		       " have been removed from the search path")
+        },
+        pos = "CheckExEnv")
> assign("ptime", proc.time(), pos = "CheckExEnv")
> grDevices::postscript("nem-Ex.ps")
> assign("par.postscript", graphics::par(no.readonly = TRUE), pos = "CheckExEnv")
> options(contrasts = c(unordered = "contr.treatment", ordered = "contr.poly"))
> options(warn = 1)    
> library('nem')
Loading required package: e1071
Loading required package: class
Loading required package: graph
Loading required package: Rgraphviz
Loading required package: geneplotter
Loading required package: annotate
Loading required package: Biobase
Loading required package: tools

Welcome to Bioconductor

    Vignettes contain introductory material. To view, type
    'openVignette()' or start with 'help(Biobase)'. For details
    on reading vignettes, see the openVignette help page.

KernSmooth 2.22 installed
Copyright M. P. Wand 1997
Loading required package: RBGL

Attaching package: 'RBGL'


	The following object(s) are masked from package:e1071 :

	 extractPath 


Attaching package: 'nem'


	The following object(s) are masked from package:RBGL :

	 transitive.closure 

> 
> assign(".oldSearch", search(), pos = 'CheckExEnv')
> assign(".oldNS", loadedNamespaces(), pos = 'CheckExEnv')
> cleanEx(); nameEx("BFSlevel");
> ### * BFSlevel
> 
> flush(stderr()); flush(stdout())
> 
> ### Name: BFSlevel
> ### Title: Build (generalized) hierarchy by Breath-First Search
> ### Aliases: BFSlevel
> ### Keywords: graphs
> 
> ### ** Examples
> 
>  ## bla
> 
> 
> 
> cleanEx(); nameEx("BoutrosRNAi2002");
> ### * BoutrosRNAi2002
> 
> flush(stderr()); flush(stdout())
> 
> ### Name: BoutrosRNAi2002
> ### Title: RNAi data on Drosophila innate immune response
> ### Aliases: BoutrosRNAiExpression BoutrosRNAiDiscrete BoutrosRNAi2002
> ### Keywords: datasets
> 
> ### ** Examples
> 
>     data("BoutrosRNAi2002")
>     dim(BoutrosRNAiExpression)
[1] 14010    16
>     dim(BoutrosRNAiDiscrete)      
[1] 68 16
> 
> 
> 
> cleanEx(); nameEx("CONTmLL");
> ### * CONTmLL
> 
> flush(stderr()); flush(stdout())
> 
> ### Name: CONTmLL
> ### Title: Marginal likelihood of a phenotypic hierarchy with continuous
> ###   data
> ### Aliases: CONTmLL
> ### Keywords: models
> 
> ### ** Examples
> 
>    data("BoutrosRNAi2002")
>    pre <- nem.cont.preprocess(BoutrosRNAiExpression,neg.control=1:4,pos.control=5:8)
preprocessing with respect to POS and NEG controls
>    result <- nem(pre$prob.influenced, type="CONTmLL")
4 perturbed genes -> 6 pairwise tests (lambda =  0 )
......
estimating effect positions
> 
> 
> 
> cleanEx(); nameEx("FULLmLL");
> ### * FULLmLL
> 
> flush(stderr()); flush(stdout())
> 
> ### Name: FULLmLL
> ### Title: Full marginal likelihood of a phenotypic hierarchy
> ### Aliases: FULLmLL
> ### Keywords: models
> 
> ### ** Examples
>    
>    data("BoutrosRNAi2002")
>    res <- nem(BoutrosRNAiDiscrete[,9:16],type="FULLmLL",hyperpara=c(1,9,9,1))
4 perturbed genes -> 6 pairwise tests (lambda =  0 )
......
estimating effect positions
> 
> 
> 
> cleanEx(); nameEx("SCCgraph");
> ### * SCCgraph
> 
> flush(stderr()); flush(stdout())
> 
> ### Name: SCCgraph
> ### Title: Combines Strongly Connected Components into single nodes
> ### Aliases: SCCgraph
> ### Keywords: graphs
> 
> ### ** Examples
> 
>    data("BoutrosRNAi2002")
>    D   <- BoutrosRNAiDiscrete[,9:16]
>    res <- nem(D,para=c(.13,.05))
4 perturbed genes -> 6 pairwise tests (lambda =  0 )
......
estimating effect positions
>    # 
>    sccg <- SCCgraph(res$graph,name=TRUE)
>    #
>    par(mfrow=c(1,2))
>    plot(res, main="inferred from data")
>    plot(sccg$graph, main="condensed (rel,key)")
> 
> 
> 
> graphics::par(get("par.postscript", pos = 'CheckExEnv'))
> cleanEx(); nameEx("enumerate.models");
> ### * enumerate.models
> 
> flush(stderr()); flush(stdout())
> 
> ### Name: enumerate.models
> ### Title: Exhaustive enumeration of models
> ### Aliases: enumerate.models
> ### Keywords: graphs
> 
> ### ** Examples
> 
> enumerate.models(2)
Generated 4 unique models ( out of 4 )
[[1]]
  a b
a 1 0
b 0 1

[[2]]
  a b
a 1 1
b 0 1

[[3]]
  a b
a 1 0
b 1 1

[[4]]
  a b
a 1 1
b 1 1

> enumerate.models(c("Anna","Bert"))
Generated 4 unique models ( out of 4 )
[[1]]
     Anna Bert
Anna    1    0
Bert    0    1

[[2]]
     Anna Bert
Anna    1    1
Bert    0    1

[[3]]
     Anna Bert
Anna    1    0
Bert    1    1

[[4]]
     Anna Bert
Anna    1    1
Bert    1    1

> 
> 
> 
> cleanEx(); nameEx("local.model.prior");
> ### * local.model.prior
> 
> flush(stderr()); flush(stdout())
> 
> ### Name: local.model.prior
> ### Title: Computes a prior to be used for edge-wise model inference
> ### Aliases: local.model.prior
> ### Keywords: models
> 
> ### ** Examples
> 
> # uniform over the 3 edge models
> local.model.prior(4,4,1)
       ..        ->        <-       <-> 
0.3333333 0.2222222 0.2222222 0.2222222 
> # bias towards <->
> local.model.prior(4,4,2)
       ..        ->        <-       <-> 
0.3333333 0.1666667 0.1666667 0.3333333 
> 
> 
> 
> cleanEx(); nameEx("mLL");
> ### * mLL
> 
> flush(stderr()); flush(stdout())
> 
> ### Name: mLL
> ### Title: Marginal likelihood of a phenotypic hierarchy
> ### Aliases: mLL
> ### Keywords: models
> 
> ### ** Examples
> 
>    data("BoutrosRNAi2002")
>    result <- nem(BoutrosRNAiDiscrete[,9:16],type="mLL",para=c(.15,.05))
4 perturbed genes -> 6 pairwise tests (lambda =  0 )
......
estimating effect positions
> 
> 
> 
> cleanEx(); nameEx("moduleNetwork");
> ### * moduleNetwork
> 
> flush(stderr()); flush(stdout())
> 
> ### Name: moduleNetwork
> ### Title: Infers a phenotypic hierarchy using the module network
> ### Aliases: moduleNetwork print.ModuleNetwork
> ### Keywords: graphs
> 
> ### ** Examples
> 
>    data("BoutrosRNAi2002") 
>    res <- moduleNetwork(BoutrosRNAiDiscrete[,9:16],para=c(.13,.05))
Estimating module network of 4 S-genes (lambda = 0 )...

estimating network of genes:
rel- key- tak- mkk4hep- 
--> estimating local model
Generated 355 unique models ( out of 4096 )
Computing marginal likelihood for 355 models
(probabilities of best and second best model for  rel- key- tak- mkk4hep- : 0.9999993 , 2.758328e-07 )
================ finished!!! ================
>    
>    # plot graph
>    plot(res,what="graph")
>    
>    # plot posterior over effect positions
>    plot(res,what="pos")
>    
>    # estimate of effect positions
>    res$mappos
      AttA     CG8177     KrT95D     CG6725       RhoL     CG1141        puc 
    "rel-"     "rel-"     "tak-" "mkk4hep-" "mkk4hep-" "mkk4hep-" "mkk4hep-" 
    CG5775        wun    CG10076     CG5835     CG1225     CG5346     Su(dx) 
"mkk4hep-" "mkk4hep-"     "rel-" "mkk4hep-"     "rel-" "mkk4hep-"     "tak-" 
    CG8008      CecA1      CecA2       CecB       CecC        Gli        Dro 
    "rel-"     "rel-"     "rel-"     "rel-"     "rel-" "mkk4hep-"     "rel-" 
       Mtk  EG:95B7.1       Nhe3    CG11709    CG12703    CG13780    CG13117 
    "rel-" "mkk4hep-" "mkk4hep-"     "rel-"     "tak-" "mkk4hep-" "mkk4hep-" 
   CG11066    CG15900     CG8046     CG8805     CG3884     CG6701    CG12505 
"mkk4hep-" "mkk4hep-"     "rel-" "mkk4hep-" "mkk4hep-"     "rel-"     "rel-" 
   CG18372    CG10794    CG15678     CG4859    CG13893    CG18214     CG9208 
    "rel-"     "rel-"     "rel-" "mkk4hep-" "mkk4hep-"     "tak-" "mkk4hep-" 
    CG4437     CG6449    CG14567     CG7629     CG7142     CG7956     CG3348 
    "rel-" "mkk4hep-"     "rel-"     "rel-"     "rel-"     "tak-"     "tak-" 
   GH13327    HL1913.    LD32282        Rel       loco     CG7816     CG7778 
    "rel-"     "rel-"     "tak-"     "rel-"     "tak-"     "rel-"     "rel-" 
   CG14704        shn    CG13503       Rac2        Fim      AnnIX       lama 
    "rel-"     "rel-" "mkk4hep-" "mkk4hep-" "mkk4hep-" "mkk4hep-"     "tak-" 
   CG17723    CG11798        Jra     CG4057    CG11141 
"mkk4hep-"     "rel-" "mkk4hep-" "mkk4hep-" "mkk4hep-" 
>    
> 
> 
> 
> cleanEx(); nameEx("nem");
> ### * nem
> 
> flush(stderr()); flush(stdout())
> 
> ### Name: nem
> ### Title: Nested Effects Models - main function
> ### Aliases: nem
> ### Keywords: graphs models
> 
> ### ** Examples
> 
>    data("BoutrosRNAi2002")
>    D <- BoutrosRNAiDiscrete[,9:16]
>    p <- c(.13,.05)
>    res1 <- nem(D,para=p,inference="search")
Generated 355 unique models ( out of 4096 )
Computing marginal likelihood for 355 models
Performing nested E-gene selection and model scoring ...done.
(probabilities of best and second best model for  rel- key- tak- mkk4hep- : 0.2659144 , 0.06941112 )
>    res2 <- nem(D,para=p,inference="pairwise")
4 perturbed genes -> 6 pairwise tests (lambda =  0 )
......
estimating effect positions
>    res3 <- nem(D,para=p,inference="triples")
4 perturbed genes -> 4 triples to check (lambda =  0 )
.....
Estimating effect positions in combined graph
>    res4 <- nem(D,para=p,inference="ModuleNetwork")
Estimating module network of 4 S-genes (lambda = 0 )...

estimating network of genes:
rel- key- tak- mkk4hep- 
--> estimating local model
Generated 355 unique models ( out of 4096 )
Computing marginal likelihood for 355 models
(probabilities of best and second best model for  rel- key- tak- mkk4hep- : 0.9999993 , 2.758328e-07 )
================ finished!!! ================
>    
> 
>    par(mfrow=c(1,4))
>    plot(res1,main="exhaustive search")
>    plot(res2,main="pairs")
>    plot(res3,main="triples")
>    plot(res4,main="module network")
>    
> 
> 
> 
> graphics::par(get("par.postscript", pos = 'CheckExEnv'))
> cleanEx(); nameEx("nem.cont.preprocess");
> ### * nem.cont.preprocess
> 
> flush(stderr()); flush(stdout())
> 
> ### Name: nem.cont.preprocess
> ### Title: Calculate classification probabilities of perturbation data
> ###   according to control experiments
> ### Aliases: nem.cont.preprocess
> ### Keywords: graphs models
> 
> ### ** Examples
> 
>    data("BoutrosRNAi2002")
>    preprocessed <- nem.cont.preprocess(BoutrosRNAiExpression,neg.control=1:4,pos.control=5:8)
preprocessing with respect to POS and NEG controls
> 
> 
> 
> cleanEx(); nameEx("nem.discretize");
> ### * nem.discretize
> 
> flush(stderr()); flush(stdout())
> 
> ### Name: nem.discretize
> ### Title: Discretize perturbation data according to control experiments
> ### Aliases: nem.discretize
> ### Keywords: graphs models
> 
> ### ** Examples
> 
>    # discretize Boutros data as in
>    # Markowetz et al, 2005
>    data("BoutrosRNAi2002")
>    disc <- nem.discretize(BoutrosRNAiExpression,neg.control=1:4,pos.control=5:8,cutoff=.7)
discretizing with respect to POS and NEG controls
>    stopifnot(disc$dat==BoutrosRNAiDiscrete[,9:16])   
> 
> 
> 
> cleanEx(); nameEx("nemModelSelection");
> ### * nemModelSelection
> 
> flush(stderr()); flush(stdout())
> 
> ### Name: nemModelSelection
> ### Title: model selection for nested effect models
> ### Aliases: nemModelSelection
> ### Keywords: graphs models
> 
> ### ** Examples
> 
>    data("BoutrosRNAi2002")
>    D <- BoutrosRNAiDiscrete[,9:16]
>    p <- c(.13,.05)
>    res <- nemModelSelection(c(0.1,1,10),D, para=p, Pm=matrix(0,ncol=4,nrow=4))   
4 perturbed genes -> 6 pairwise tests (lambda =  0.1 )
......
estimating effect positions
4 perturbed genes -> 6 pairwise tests (lambda =  1 )
......
estimating effect positions
4 perturbed genes -> 6 pairwise tests (lambda =  10 )
......
estimating effect positions
==> AIC ( lambda =  0.1 ) =  463.164443213903 ( #param = 5 )===============
==> AIC ( lambda =  1 ) =  463.164443213903 ( #param = 5 )===============
==> AIC ( lambda =  10 ) =  492.612163505174 ( #param = 4 )===============
====> chosen best model with lambda = 0.1 
>    
>    
>    plot(res,main="highest scoring model")      
> 
> 
> 
> cleanEx(); nameEx("network.AIC");
> ### * network.AIC
> 
> flush(stderr()); flush(stdout())
> 
> ### Name: network.AIC
> ### Title: AIC criterion for network graph
> ### Aliases: network.AIC
> ### Keywords: graphs
> 
> ### ** Examples
> 
>    data("BoutrosRNAi2002") 
>    res1 <- moduleNetwork(BoutrosRNAiDiscrete[,9:16],para=c(.13,.05))
Estimating module network of 4 S-genes (lambda = 0 )...

estimating network of genes:
rel- key- tak- mkk4hep- 
--> estimating local model
Generated 355 unique models ( out of 4096 )
Computing marginal likelihood for 355 models
(probabilities of best and second best model for  rel- key- tak- mkk4hep- : 0.9999993 , 2.758328e-07 )
================ finished!!! ================
>    network.AIC(res1)
==> AIC ( lambda =  0 ) =  463.164443213903 ( #param = 5 )===============
[1] 463.1644
>    res2 <- moduleNetwork(BoutrosRNAiDiscrete[,9:16],para=c(.13,.05),Pm=matrix(0,ncol=4,nrow=4),lambda=10)
Estimating module network of 4 S-genes (lambda = 10 )...

estimating network of genes:
rel- key- tak- mkk4hep- 
--> estimating local model
Generated 355 unique models ( out of 4096 )
Computing marginal likelihood for 355 models
(probabilities of best and second best model for  rel- key- tak- mkk4hep- : 0.5319396 , 0.4640722 )
================ finished!!! ================
>    network.AIC(res2)
==> AIC ( lambda =  10 ) =  489.371383574388 ( #param = 3 )===============
[1] 489.3714
> 
> 
> 
> cleanEx(); nameEx("pairwise.posterior");
> ### * pairwise.posterior
> 
> flush(stderr()); flush(stdout())
> 
> ### Name: pairwise.posterior
> ### Title: Infers a phenotypic hierarchy edge by edge
> ### Aliases: pairwise.posterior print.pairwise
> ### Keywords: graphs
> 
> ### ** Examples
> 
>    data("BoutrosRNAi2002") 
>    res <- pairwise.posterior(BoutrosRNAiDiscrete[,9:16],para=c(.13,.05))
4 perturbed genes -> 6 pairwise tests (lambda =  0 )
......
estimating effect positions
>    
>    # plot graph
>    plot(res,what="graph")
>    
>    # plot posterior over effect positions
>    plot(res,what="pos")
>    
>    # estimate of effect positions
>    res$mappos
      AttA     CG8177     KrT95D     CG6725       RhoL     CG1141        puc 
    "key-"     "rel-"     "tak-" "mkk4hep-" "mkk4hep-"     "rel-" "mkk4hep-" 
    CG5775        wun    CG10076     CG5835     CG1225     CG5346     Su(dx) 
"mkk4hep-" "mkk4hep-"     "rel-" "mkk4hep-"     "key-" "mkk4hep-"     "tak-" 
    CG8008      CecA1      CecA2       CecB       CecC        Gli        Dro 
    "key-"     "key-"     "key-"     "key-"     "key-" "mkk4hep-"     "key-" 
       Mtk  EG:95B7.1       Nhe3    CG11709    CG12703    CG13780    CG13117 
    "key-" "mkk4hep-" "mkk4hep-"     "key-"     "tak-" "mkk4hep-" "mkk4hep-" 
   CG11066    CG15900     CG8046     CG8805     CG3884     CG6701    CG12505 
"mkk4hep-" "mkk4hep-"     "key-" "mkk4hep-" "mkk4hep-"     "key-"     "key-" 
   CG18372    CG10794    CG15678     CG4859    CG13893    CG18214     CG9208 
    "key-"     "key-"     "key-" "mkk4hep-" "mkk4hep-"     "tak-" "mkk4hep-" 
    CG4437     CG6449    CG14567     CG7629     CG7142     CG7956     CG3348 
    "key-" "mkk4hep-"     "key-"     "key-"     "key-"     "tak-"     "tak-" 
   GH13327    HL1913.    LD32282        Rel       loco     CG7816     CG7778 
    "key-"     "key-"     "tak-"     "key-"     "tak-"     "key-"     "key-" 
   CG14704        shn    CG13503       Rac2        Fim      AnnIX       lama 
    "key-"     "rel-" "mkk4hep-" "mkk4hep-" "mkk4hep-" "mkk4hep-"     "tak-" 
   CG17723    CG11798        Jra     CG4057    CG11141 
"mkk4hep-"     "key-" "mkk4hep-" "mkk4hep-" "mkk4hep-" 
>    
> 
> 
> 
> cleanEx(); nameEx("plot.effects");
> ### * plot.effects
> 
> flush(stderr()); flush(stdout())
> 
> ### Name: plot.effects
> ### Title: Plots data according to a phenotypic hierarchy
> ### Aliases: plot.effects
> ### Keywords: graphs
> 
> ### ** Examples
> 
>    data("BoutrosRNAi2002")
>    D <- BoutrosRNAiDiscrete[,9:16]
>    res <- nem(D,para=c(.13,.05))
4 perturbed genes -> 6 pairwise tests (lambda =  0 )
......
estimating effect positions
>    plot.effects(D,res)
> 
> 
> 
> cleanEx(); nameEx("prune.graph");
> ### * prune.graph
> 
> flush(stderr()); flush(stdout())
> 
> ### Name: prune.graph
> ### Title: Prunes spurious edges in a phenotypic hierarchy
> ### Aliases: prune.graph
> ### Keywords: graphs
> 
> ### ** Examples
> 
>     # a transitively closed core with two spurious edges
>     g <- matrix(0,5,5)
>     g[1,2] <- 1
>     g[2,c(3,4)] <- 1
>     g[3,4] <- 1
>     g[4,5] <- 1
>     dimnames(g) <- list(LETTERS[1:5],LETTERS[1:5])
>     g <- as(g,"graphNEL")
>     
>     # prune graph
>     gP <- prune.graph(g)
cutIN: 3  -  cutOUT: 3 
Removed 1 edge
>     
>     # plot
>     par(mfrow=c(1,2))
>     plot(g,main="two spurious edges")
>     plot(gP$graph,main="pruned")
>     
>     
> 
> 
> 
> graphics::par(get("par.postscript", pos = 'CheckExEnv'))
> cleanEx(); nameEx("score");
> ### * score
> 
> flush(stderr()); flush(stdout())
> 
> ### Name: score
> ### Title: Computes the marginal likelihood of phenotypic hierarchies
> ### Aliases: score print.score PhiDistr
> ### Keywords: models
> 
> ### ** Examples
> 
>    # Drosophila RNAi and Microarray Data from Boutros et al, 2002
>    data("BoutrosRNAi2002")
>    D <- BoutrosRNAiDiscrete[,9:16]
> 
>    # enumerate all possible models for 4 genes
>    models <- enumerate.models(unique(colnames(D)))
Generated 355 unique models ( out of 4096 )
> 
>    # score models with marginal likelihood
>    result <- score(models,D,type="mLL",para=c(.13,.05))
Computing marginal likelihood for 355 models
(probabilities of best and second best model for  rel- key- tak- mkk4hep- : 0.9999993 , 2.758328e-07 )
>    
>    # plot graph
>    plot(result,what="graph")
> 
>    # plot scores
>    plot(result,what="mLL") 
>     
>    # plot posterior of E-gene positions
>    plot(result,what="pos")
>    
>    # MAP estimate of effect positions
>    result$mappos[[which.max(result$mLL)]]
      AttA     CG8177     KrT95D     CG6725       RhoL     CG1141        puc 
    "rel-"     "rel-"     "tak-" "mkk4hep-" "mkk4hep-" "mkk4hep-" "mkk4hep-" 
    CG5775        wun    CG10076     CG5835     CG1225     CG5346     Su(dx) 
"mkk4hep-" "mkk4hep-"     "rel-" "mkk4hep-"     "rel-" "mkk4hep-"     "tak-" 
    CG8008      CecA1      CecA2       CecB       CecC        Gli        Dro 
    "rel-"     "rel-"     "rel-"     "rel-"     "rel-" "mkk4hep-"     "rel-" 
       Mtk  EG:95B7.1       Nhe3    CG11709    CG12703    CG13780    CG13117 
    "rel-" "mkk4hep-" "mkk4hep-"     "rel-"     "tak-" "mkk4hep-" "mkk4hep-" 
   CG11066    CG15900     CG8046     CG8805     CG3884     CG6701    CG12505 
"mkk4hep-" "mkk4hep-"     "rel-" "mkk4hep-" "mkk4hep-"     "rel-"     "rel-" 
   CG18372    CG10794    CG15678     CG4859    CG13893    CG18214     CG9208 
    "rel-"     "rel-"     "rel-" "mkk4hep-" "mkk4hep-"     "tak-" "mkk4hep-" 
    CG4437     CG6449    CG14567     CG7629     CG7142     CG7956     CG3348 
    "rel-" "mkk4hep-"     "rel-"     "rel-"     "rel-"     "tak-"     "tak-" 
   GH13327    HL1913.    LD32282        Rel       loco     CG7816     CG7778 
    "rel-"     "rel-"     "tak-"     "rel-"     "tak-"     "rel-"     "rel-" 
   CG14704        shn    CG13503       Rac2        Fim      AnnIX       lama 
    "rel-"     "rel-" "mkk4hep-" "mkk4hep-" "mkk4hep-" "mkk4hep-"     "tak-" 
   CG17723    CG11798        Jra     CG4057    CG11141 
"mkk4hep-"     "rel-" "mkk4hep-" "mkk4hep-" "mkk4hep-" 
> 
> 
> 
> 
> cleanEx(); nameEx("selectEGenes");
> ### * selectEGenes
> 
> flush(stderr()); flush(stdout())
> 
> ### Name: getRelevantEGenes
> ### Title: Automatic selection of most relevant S-genes
> ### Aliases: getRelevantEGenes selectEGenes
> ### Keywords: models
> 
> ### ** Examples
> 
>    # Drosophila RNAi and Microarray Data from Boutros et al, 2002
>    data("BoutrosRNAi2002")
>    D <- BoutrosRNAiDiscrete[,9:16]
> 
>    # enumerate all possible models for 4 genes
>    models <- enumerate.models(unique(colnames(D)))  
Generated 355 unique models ( out of 4096 )
>    
>    getRelevantEGenes(models[[64]], D, para=c(.13,.05))
$mLL
[1] -103.9730

$pos
                [,1]         [,2]         [,3]         [,4]
CG14567 6.562224e-06 0.0003504067 9.992926e-01 0.0003504067
CG7142  6.562224e-06 0.0003504067 9.992926e-01 0.0003504067
GH13327 6.562224e-06 0.0003504067 9.992926e-01 0.0003504067
CG7778  6.562224e-06 0.0003504067 9.992926e-01 0.0003504067
AttA    8.336567e-04 0.0003501277 9.984661e-01 0.0003501277
CG1141  8.336567e-04 0.0003501277 9.984661e-01 0.0003501277
CG8046  8.336567e-04 0.0003501277 9.984661e-01 0.0003501277
CG12505 8.336567e-04 0.0003501277 9.984661e-01 0.0003501277
CG7629  8.336567e-04 0.0003501277 9.984661e-01 0.0003501277
HL1913. 8.336567e-04 0.0003501277 9.984661e-01 0.0003501277
CG11798 8.336567e-04 0.0003501277 9.984661e-01 0.0003501277
CecA1   9.928627e-01 0.0032794174 5.784779e-04 0.0032794174
CecA2   9.928627e-01 0.0032794174 5.784779e-04 0.0032794174
CG7816  9.928627e-01 0.0032794174 5.784779e-04 0.0032794174
CG11141 9.276128e-03 0.4953591573 5.557387e-06 0.4953591573
CG10076 9.591427e-02 0.0003169957 9.034517e-01 0.0003169957
CG1225  9.591427e-02 0.0003169957 9.034517e-01 0.0003169957
CG8008  9.591427e-02 0.0003169957 9.034517e-01 0.0003169957
CecB    9.591427e-02 0.0003169957 9.034517e-01 0.0003169957
CecC    9.591427e-02 0.0003169957 9.034517e-01 0.0003169957

$mappos
CG14567  CG7142 GH13327  CG7778    AttA  CG1141  CG8046 CG12505  CG7629 HL1913. 
 "tak-"  "tak-"  "tak-"  "tak-"  "tak-"  "tak-"  "tak-"  "tak-"  "tak-"  "tak-" 
CG11798   CecA1   CecA2  CG7816 CG11141 CG10076  CG1225  CG8008    CecB    CecC 
 "tak-"  "rel-"  "rel-"  "rel-"  "key-"  "tak-"  "tak-"  "tak-"  "tak-"  "tak-" 

> 
> 
> 
> 
> cleanEx(); nameEx("subsets");
> ### * subsets
> 
> flush(stderr()); flush(stdout())
> 
> ### Name: subsets
> ### Title: Subsets
> ### Aliases: subsets
> ### Keywords: graphs
> 
> ### ** Examples
> 
>  ## bla
> 
> 
> 
> cleanEx(); nameEx("transitive.closure");
> ### * transitive.closure
> 
> flush(stderr()); flush(stdout())
> 
> ### Name: transitive.closure
> ### Title: Computes the transitive closure of a directed graph
> ### Aliases: transitive.closure
> ### Keywords: graphs
> 
> ### ** Examples
> 
>    V <- LETTERS[1:3]
>    edL <- list(A=list(edges="B"),B=list(edges="C"),C=list(edges=NULL))
>    g <- new("graphNEL",nodes=V,edgeL=edL,edgemode="directed")
>    gc <- transitive.closure(g,loops=FALSE)
>     
>    par(mfrow=c(1,2))
>    plot(g,main="NOT transitively closed")
>    plot(gc,main="transitively closed")
> 
> 
> 
> graphics::par(get("par.postscript", pos = 'CheckExEnv'))
> cleanEx(); nameEx("transitive.reduction");
> ### * transitive.reduction
> 
> flush(stderr()); flush(stdout())
> 
> ### Name: transitive.reduction
> ### Title: Computes the transitive reduction of a graph
> ### Aliases: transitive.reduction
> ### Keywords: graphs
> 
> ### ** Examples
> 
>    V <- LETTERS[1:3]
>    edL <- list(A=list(edges=c("B","C")),B=list(edges="C"),C=list(edges=NULL))
>    gc <- new("graphNEL",nodes=V,edgeL=edL,edgemode="directed")
>    g <- transitive.reduction(gc)
>     
>    par(mfrow=c(1,2))
>    plot(gc,main="shortcut A->C")
>    plot(g,main="shortcut removed")
> 
> 
> 
> graphics::par(get("par.postscript", pos = 'CheckExEnv'))
> cleanEx(); nameEx("triples.posterior");
> ### * triples.posterior
> 
> flush(stderr()); flush(stdout())
> 
> ### Name: triples.posterior
> ### Title: Infers a phenotypic hierarchy from triples
> ### Aliases: triples.posterior print.triples
> ### Keywords: graphs
> 
> ### ** Examples
> 
>    data("BoutrosRNAi2002") 
>    res <- triples.posterior(BoutrosRNAiDiscrete[,9:16],para=c(.13,.05))
4 perturbed genes -> 4 triples to check (lambda =  0 )
.....
Estimating effect positions in combined graph
>    
>    # plot graph
>    plot(res,what="graph")
>    
>    # plot posterior over effect positions
>    plot(res,what="pos")
>    
>    # estimate of effect positions
>    res$mappos
      AttA     CG8177     KrT95D     CG6725       RhoL     CG1141        puc 
    "rel-"     "rel-"     "tak-" "mkk4hep-" "mkk4hep-" "mkk4hep-" "mkk4hep-" 
    CG5775        wun    CG10076     CG5835     CG1225     CG5346     Su(dx) 
"mkk4hep-" "mkk4hep-"     "rel-" "mkk4hep-"     "rel-" "mkk4hep-"     "tak-" 
    CG8008      CecA1      CecA2       CecB       CecC        Gli        Dro 
    "rel-"     "rel-"     "rel-"     "rel-"     "rel-" "mkk4hep-"     "rel-" 
       Mtk  EG:95B7.1       Nhe3    CG11709    CG12703    CG13780    CG13117 
    "rel-" "mkk4hep-" "mkk4hep-"     "rel-"     "tak-" "mkk4hep-" "mkk4hep-" 
   CG11066    CG15900     CG8046     CG8805     CG3884     CG6701    CG12505 
"mkk4hep-" "mkk4hep-"     "rel-" "mkk4hep-" "mkk4hep-"     "rel-"     "rel-" 
   CG18372    CG10794    CG15678     CG4859    CG13893    CG18214     CG9208 
    "rel-"     "rel-"     "rel-" "mkk4hep-" "mkk4hep-"     "tak-" "mkk4hep-" 
    CG4437     CG6449    CG14567     CG7629     CG7142     CG7956     CG3348 
    "rel-" "mkk4hep-"     "rel-"     "rel-"     "rel-"     "tak-"     "tak-" 
   GH13327    HL1913.    LD32282        Rel       loco     CG7816     CG7778 
    "rel-"     "rel-"     "tak-"     "rel-"     "tak-"     "rel-"     "rel-" 
   CG14704        shn    CG13503       Rac2        Fim      AnnIX       lama 
    "rel-"     "rel-" "mkk4hep-" "mkk4hep-" "mkk4hep-" "mkk4hep-"     "tak-" 
   CG17723    CG11798        Jra     CG4057    CG11141 
"mkk4hep-"     "rel-" "mkk4hep-" "mkk4hep-" "mkk4hep-" 
>    
> 
> 
> 
> ### * <FOOTER>
> ###
> cat("Time elapsed: ", proc.time() - get("ptime", pos = 'CheckExEnv'),"\n")
Time elapsed:  51.739 0.268 52.421 0 0 
> grDevices::dev.off()
null device 
          1 
> ###
> ### Local variables: ***
> ### mode: outline-minor ***
> ### outline-regexp: "\\(> \\)?### [*]+" ***
> ### End: ***
> quit('no')
