# Supplementary material for: Large scale statistical inference of signaling pathways from RNAi and microarray data
Source: BMC Bioinformatics. 2007 Oct 15;8:386. doi: 10.1186/1471-2105-8-386 (PMC2241646; doi:10.1186/1471-2105-8-386)
Supplement: Additional file 1 — top25solutionsBoutrosData. 25 highest scoring network structures for the data by Boutros et al. [file 1471-2105-8-386-S1.gz › nem/..Rcheck/00install.out]

* Installing *source* package 'nem' ...
** R
** data
** inst
** preparing package for lazy loading
Loading required package: e1071
Loading required package: class
Loading required package: graph
Loading required package: Rgraphviz
Loading required package: geneplotter
Loading required package: annotate
Loading required package: Biobase
Loading required package: tools

Welcome to Bioconductor

    Vignettes contain introductory material. To view, type
    'openVignette()' or start with 'help(Biobase)'. For details
    on reading vignettes, see the openVignette help page.

KernSmooth 2.22 installed
Copyright M. P. Wand 1997
Loading required package: RBGL

Attaching package: 'RBGL'


	The following object(s) are masked from package:e1071 :

	 extractPath 

** help
 >>> Building/Updating help pages for package 'nem'
     Formats: text html latex example 
  BFSlevel                          text    html    latex   example
  BoutrosRNAi2002                   text    html    latex   example
  CONTmLL                           text    html    latex   example
  FULLmLL                           text    html    latex   example
  SCCgraph                          text    html    latex   example
  enumerate.models                  text    html    latex   example
  internal                          text    html    latex
  local.model.prior                 text    html    latex   example
  mLL                               text    html    latex   example
  moduleNetwork                     text    html    latex   example
  nem                               text    html    latex   example
  nem.cont.preprocess               text    html    latex   example
  nem.discretize                    text    html    latex   example
  nemModelSelection                 text    html    latex   example
  network.AIC                       text    html    latex   example
  pairwise.posterior                text    html    latex   example
  plot.effects                      text    html    latex   example
  plot.nem                          text    html    latex
  prune.graph                       text    html    latex   example
  score                             text    html    latex   example
  selectEGenes                      text    html    latex   example
  subsets                           text    html    latex   example
  transitive.closure                text    html    latex   example
  transitive.reduction              text    html    latex   example
  triples.posterior                 text    html    latex   example
** building package indices ...
* DONE (nem)
