# Supplementary material for: Large scale statistical inference of signaling pathways from RNAi and microarray data
Source: BMC Bioinformatics. 2007 Oct 15;8:386. doi: 10.1186/1471-2105-8-386 (PMC2241646; doi:10.1186/1471-2105-8-386)
Supplement: Additional file 1 — top25solutionsBoutrosData. 25 highest scoring network structures for the data by Boutros et al. [file 1471-2105-8-386-S1.gz › nem/..Rcheck/nem-Ex.R]

### * <HEADER>
###
attach(NULL, name = "CheckExEnv")
assign("nameEx", 
       local({
	   s <- "__{must remake R-ex/*.R}__"
           function(new) {
               if(!missing(new)) s <<- new else s
           }
       }),
       pos = "CheckExEnv")
## Add some hooks to label plot pages for base and grid graphics
assign("base_plot_hook",
       function() {
           pp <- par(c("mfg","mfcol","oma","mar"))
           if(all(pp$mfg[1:2] == c(1, pp$mfcol[2]))) {
               outer <- (oma4 <- pp$oma[4]) > 0; mar4 <- pp$mar[4]
               mtext(sprintf("help(\"%s\")", nameEx()), side = 4,
                     line = if(outer)max(1, oma4 - 1) else min(1, mar4 - 1),
              outer = outer, adj = 1, cex = .8, col = "orchid", las=3)
           }
       },
       pos = "CheckExEnv")
assign("grid_plot_hook",
       function() {
           pushViewport(viewport(width=unit(1, "npc") - unit(1, "lines"),
                                 x=0, just="left"))
           grid.text(sprintf("help(\"%s\")", nameEx()),
                     x=unit(1, "npc") + unit(0.5, "lines"),
                     y=unit(0.8, "npc"), rot=90,
                     gp=gpar(col="orchid"))
       },
       pos = "CheckExEnv")
setHook("plot.new",     get("base_plot_hook", pos = "CheckExEnv"))
setHook("persp",        get("base_plot_hook", pos = "CheckExEnv"))
setHook("grid.newpage", get("grid_plot_hook", pos = "CheckExEnv"))
assign("cleanEx",
       function(env = .GlobalEnv) {
	   rm(list = ls(envir = env, all.names = TRUE), envir = env)
           RNGkind("default", "default")
	   set.seed(1)
   	   options(warn = 1)
	   .CheckExEnv <- as.environment("CheckExEnv")
	   delayedAssign("T", stop("T used instead of TRUE"),
		  assign.env = .CheckExEnv)
	   delayedAssign("F", stop("F used instead of FALSE"),
		  assign.env = .CheckExEnv)
	   sch <- search()
	   newitems <- sch[! sch %in% .oldSearch]
	   for(item in rev(newitems))
               eval(substitute(detach(item), list(item=item)))
	   missitems <- .oldSearch[! .oldSearch %in% sch]
	   if(length(missitems))
	       warning("items ", paste(missitems, collapse=", "),
		       " have been removed from the search path")
       },
       pos = "CheckExEnv")
assign("ptime", proc.time(), pos = "CheckExEnv")
grDevices::postscript("nem-Ex.ps")
assign("par.postscript", graphics::par(no.readonly = TRUE), pos = "CheckExEnv")
options(contrasts = c(unordered = "contr.treatment", ordered = "contr.poly"))
options(warn = 1)    
library('nem')

assign(".oldSearch", search(), pos = 'CheckExEnv')
assign(".oldNS", loadedNamespaces(), pos = 'CheckExEnv')
cleanEx(); nameEx("BFSlevel");
### * BFSlevel

flush(stderr()); flush(stdout())

### Name: BFSlevel
### Title: Build (generalized) hierarchy by Breath-First Search
### Aliases: BFSlevel
### Keywords: graphs

### ** Examples

 ## bla


cleanEx(); nameEx("BoutrosRNAi2002");
### * BoutrosRNAi2002

flush(stderr()); flush(stdout())

### Name: BoutrosRNAi2002
### Title: RNAi data on Drosophila innate immune response
### Aliases: BoutrosRNAiExpression BoutrosRNAiDiscrete BoutrosRNAi2002
### Keywords: datasets

### ** Examples

    data("BoutrosRNAi2002")
    dim(BoutrosRNAiExpression)
    dim(BoutrosRNAiDiscrete)      


cleanEx(); nameEx("CONTmLL");
### * CONTmLL

flush(stderr()); flush(stdout())

### Name: CONTmLL
### Title: Marginal likelihood of a phenotypic hierarchy with continuous
###   data
### Aliases: CONTmLL
### Keywords: models

### ** Examples

   data("BoutrosRNAi2002")
   pre <- nem.cont.preprocess(BoutrosRNAiExpression,neg.control=1:4,pos.control=5:8)
   result <- nem(pre$prob.influenced, type="CONTmLL")


cleanEx(); nameEx("FULLmLL");
### * FULLmLL

flush(stderr()); flush(stdout())

### Name: FULLmLL
### Title: Full marginal likelihood of a phenotypic hierarchy
### Aliases: FULLmLL
### Keywords: models

### ** Examples
   
   data("BoutrosRNAi2002")
   res <- nem(BoutrosRNAiDiscrete[,9:16],type="FULLmLL",hyperpara=c(1,9,9,1))


cleanEx(); nameEx("SCCgraph");
### * SCCgraph

flush(stderr()); flush(stdout())

### Name: SCCgraph
### Title: Combines Strongly Connected Components into single nodes
### Aliases: SCCgraph
### Keywords: graphs

### ** Examples

   data("BoutrosRNAi2002")
   D   <- BoutrosRNAiDiscrete[,9:16]
   res <- nem(D,para=c(.13,.05))
   # 
   sccg <- SCCgraph(res$graph,name=TRUE)
   #
   par(mfrow=c(1,2))
   plot(res, main="inferred from data")
   plot(sccg$graph, main="condensed (rel,key)")


graphics::par(get("par.postscript", pos = 'CheckExEnv'))
cleanEx(); nameEx("enumerate.models");
### * enumerate.models

flush(stderr()); flush(stdout())

### Name: enumerate.models
### Title: Exhaustive enumeration of models
### Aliases: enumerate.models
### Keywords: graphs

### ** Examples

enumerate.models(2)
enumerate.models(c("Anna","Bert"))


cleanEx(); nameEx("local.model.prior");
### * local.model.prior

flush(stderr()); flush(stdout())

### Name: local.model.prior
### Title: Computes a prior to be used for edge-wise model inference
### Aliases: local.model.prior
### Keywords: models

### ** Examples

# uniform over the 3 edge models
local.model.prior(4,4,1)
# bias towards <->
local.model.prior(4,4,2)


cleanEx(); nameEx("mLL");
### * mLL

flush(stderr()); flush(stdout())

### Name: mLL
### Title: Marginal likelihood of a phenotypic hierarchy
### Aliases: mLL
### Keywords: models

### ** Examples

   data("BoutrosRNAi2002")
   result <- nem(BoutrosRNAiDiscrete[,9:16],type="mLL",para=c(.15,.05))


cleanEx(); nameEx("moduleNetwork");
### * moduleNetwork

flush(stderr()); flush(stdout())

### Name: moduleNetwork
### Title: Infers a phenotypic hierarchy using the module network
### Aliases: moduleNetwork print.ModuleNetwork
### Keywords: graphs

### ** Examples

   data("BoutrosRNAi2002") 
   res <- moduleNetwork(BoutrosRNAiDiscrete[,9:16],para=c(.13,.05))
   
   # plot graph
   plot(res,what="graph")
   
   # plot posterior over effect positions
   plot(res,what="pos")
   
   # estimate of effect positions
   res$mappos
   


cleanEx(); nameEx("nem");
### * nem

flush(stderr()); flush(stdout())

### Name: nem
### Title: Nested Effects Models - main function
### Aliases: nem
### Keywords: graphs models

### ** Examples

   data("BoutrosRNAi2002")
   D <- BoutrosRNAiDiscrete[,9:16]
   p <- c(.13,.05)
   res1 <- nem(D,para=p,inference="search")
   res2 <- nem(D,para=p,inference="pairwise")
   res3 <- nem(D,para=p,inference="triples")
   res4 <- nem(D,para=p,inference="ModuleNetwork")
   

   par(mfrow=c(1,4))
   plot(res1,main="exhaustive search")
   plot(res2,main="pairs")
   plot(res3,main="triples")
   plot(res4,main="module network")
   


graphics::par(get("par.postscript", pos = 'CheckExEnv'))
cleanEx(); nameEx("nem.cont.preprocess");
### * nem.cont.preprocess

flush(stderr()); flush(stdout())

### Name: nem.cont.preprocess
### Title: Calculate classification probabilities of perturbation data
###   according to control experiments
### Aliases: nem.cont.preprocess
### Keywords: graphs models

### ** Examples

   data("BoutrosRNAi2002")
   preprocessed <- nem.cont.preprocess(BoutrosRNAiExpression,neg.control=1:4,pos.control=5:8)


cleanEx(); nameEx("nem.discretize");
### * nem.discretize

flush(stderr()); flush(stdout())

### Name: nem.discretize
### Title: Discretize perturbation data according to control experiments
### Aliases: nem.discretize
### Keywords: graphs models

### ** Examples

   # discretize Boutros data as in
   # Markowetz et al, 2005
   data("BoutrosRNAi2002")
   disc <- nem.discretize(BoutrosRNAiExpression,neg.control=1:4,pos.control=5:8,cutoff=.7)
   stopifnot(disc$dat==BoutrosRNAiDiscrete[,9:16])   


cleanEx(); nameEx("nemModelSelection");
### * nemModelSelection

flush(stderr()); flush(stdout())

### Name: nemModelSelection
### Title: model selection for nested effect models
### Aliases: nemModelSelection
### Keywords: graphs models

### ** Examples

   data("BoutrosRNAi2002")
   D <- BoutrosRNAiDiscrete[,9:16]
   p <- c(.13,.05)
   res <- nemModelSelection(c(0.1,1,10),D, para=p, Pm=matrix(0,ncol=4,nrow=4))   
   
   
   plot(res,main="highest scoring model")      


cleanEx(); nameEx("network.AIC");
### * network.AIC

flush(stderr()); flush(stdout())

### Name: network.AIC
### Title: AIC criterion for network graph
### Aliases: network.AIC
### Keywords: graphs

### ** Examples

   data("BoutrosRNAi2002") 
   res1 <- moduleNetwork(BoutrosRNAiDiscrete[,9:16],para=c(.13,.05))
   network.AIC(res1)
   res2 <- moduleNetwork(BoutrosRNAiDiscrete[,9:16],para=c(.13,.05),Pm=matrix(0,ncol=4,nrow=4),lambda=10)
   network.AIC(res2)


cleanEx(); nameEx("pairwise.posterior");
### * pairwise.posterior

flush(stderr()); flush(stdout())

### Name: pairwise.posterior
### Title: Infers a phenotypic hierarchy edge by edge
### Aliases: pairwise.posterior print.pairwise
### Keywords: graphs

### ** Examples

   data("BoutrosRNAi2002") 
   res <- pairwise.posterior(BoutrosRNAiDiscrete[,9:16],para=c(.13,.05))
   
   # plot graph
   plot(res,what="graph")
   
   # plot posterior over effect positions
   plot(res,what="pos")
   
   # estimate of effect positions
   res$mappos
   


cleanEx(); nameEx("plot.effects");
### * plot.effects

flush(stderr()); flush(stdout())

### Name: plot.effects
### Title: Plots data according to a phenotypic hierarchy
### Aliases: plot.effects
### Keywords: graphs

### ** Examples

   data("BoutrosRNAi2002")
   D <- BoutrosRNAiDiscrete[,9:16]
   res <- nem(D,para=c(.13,.05))
   plot.effects(D,res)


cleanEx(); nameEx("prune.graph");
### * prune.graph

flush(stderr()); flush(stdout())

### Name: prune.graph
### Title: Prunes spurious edges in a phenotypic hierarchy
### Aliases: prune.graph
### Keywords: graphs

### ** Examples

    # a transitively closed core with two spurious edges
    g <- matrix(0,5,5)
    g[1,2] <- 1
    g[2,c(3,4)] <- 1
    g[3,4] <- 1
    g[4,5] <- 1
    dimnames(g) <- list(LETTERS[1:5],LETTERS[1:5])
    g <- as(g,"graphNEL")
    
    # prune graph
    gP <- prune.graph(g)
    
    # plot
    par(mfrow=c(1,2))
    plot(g,main="two spurious edges")
    plot(gP$graph,main="pruned")
    
    


graphics::par(get("par.postscript", pos = 'CheckExEnv'))
cleanEx(); nameEx("score");
### * score

flush(stderr()); flush(stdout())

### Name: score
### Title: Computes the marginal likelihood of phenotypic hierarchies
### Aliases: score print.score PhiDistr
### Keywords: models

### ** Examples

   # Drosophila RNAi and Microarray Data from Boutros et al, 2002
   data("BoutrosRNAi2002")
   D <- BoutrosRNAiDiscrete[,9:16]

   # enumerate all possible models for 4 genes
   models <- enumerate.models(unique(colnames(D)))

   # score models with marginal likelihood
   result <- score(models,D,type="mLL",para=c(.13,.05))
   
   # plot graph
   plot(result,what="graph")

   # plot scores
   plot(result,what="mLL") 
    
   # plot posterior of E-gene positions
   plot(result,what="pos")
   
   # MAP estimate of effect positions
   result$mappos[[which.max(result$mLL)]]


cleanEx(); nameEx("selectEGenes");
### * selectEGenes

flush(stderr()); flush(stdout())

### Name: getRelevantEGenes
### Title: Automatic selection of most relevant S-genes
### Aliases: getRelevantEGenes selectEGenes
### Keywords: models

### ** Examples

   # Drosophila RNAi and Microarray Data from Boutros et al, 2002
   data("BoutrosRNAi2002")
   D <- BoutrosRNAiDiscrete[,9:16]

   # enumerate all possible models for 4 genes
   models <- enumerate.models(unique(colnames(D)))  
   
   getRelevantEGenes(models[[64]], D, para=c(.13,.05))


cleanEx(); nameEx("subsets");
### * subsets

flush(stderr()); flush(stdout())

### Name: subsets
### Title: Subsets
### Aliases: subsets
### Keywords: graphs

### ** Examples

 ## bla


cleanEx(); nameEx("transitive.closure");
### * transitive.closure

flush(stderr()); flush(stdout())

### Name: transitive.closure
### Title: Computes the transitive closure of a directed graph
### Aliases: transitive.closure
### Keywords: graphs

### ** Examples

   V <- LETTERS[1:3]
   edL <- list(A=list(edges="B"),B=list(edges="C"),C=list(edges=NULL))
   g <- new("graphNEL",nodes=V,edgeL=edL,edgemode="directed")
   gc <- transitive.closure(g,loops=FALSE)
    
   par(mfrow=c(1,2))
   plot(g,main="NOT transitively closed")
   plot(gc,main="transitively closed")


graphics::par(get("par.postscript", pos = 'CheckExEnv'))
cleanEx(); nameEx("transitive.reduction");
### * transitive.reduction

flush(stderr()); flush(stdout())

### Name: transitive.reduction
### Title: Computes the transitive reduction of a graph
### Aliases: transitive.reduction
### Keywords: graphs

### ** Examples

   V <- LETTERS[1:3]
   edL <- list(A=list(edges=c("B","C")),B=list(edges="C"),C=list(edges=NULL))
   gc <- new("graphNEL",nodes=V,edgeL=edL,edgemode="directed")
   g <- transitive.reduction(gc)
    
   par(mfrow=c(1,2))
   plot(gc,main="shortcut A->C")
   plot(g,main="shortcut removed")


graphics::par(get("par.postscript", pos = 'CheckExEnv'))
cleanEx(); nameEx("triples.posterior");
### * triples.posterior

flush(stderr()); flush(stdout())

### Name: triples.posterior
### Title: Infers a phenotypic hierarchy from triples
### Aliases: triples.posterior print.triples
### Keywords: graphs

### ** Examples

   data("BoutrosRNAi2002") 
   res <- triples.posterior(BoutrosRNAiDiscrete[,9:16],para=c(.13,.05))
   
   # plot graph
   plot(res,what="graph")
   
   # plot posterior over effect positions
   plot(res,what="pos")
   
   # estimate of effect positions
   res$mappos
   


### * <FOOTER>
###
cat("Time elapsed: ", proc.time() - get("ptime", pos = 'CheckExEnv'),"\n")
grDevices::dev.off()
###
### Local variables: ***
### mode: outline-minor ***
### outline-regexp: "\\(> \\)?### [*]+" ***
### End: ***
quit('no')
