# Supplementary material for: Large scale statistical inference of signaling pathways from RNAi and microarray data
Source: BMC Bioinformatics. 2007 Oct 15;8:386. doi: 10.1186/1471-2105-8-386 (PMC2241646; doi:10.1186/1471-2105-8-386)
Supplement: Additional file 1 — top25solutionsBoutrosData. 25 highest scoring network structures for the data by Boutros et al. [file 1471-2105-8-386-S1.gz › nem/man/transitive.closure.Rd]

\name{transitive.closure}
\alias{transitive.closure}

\title{Computes the transitive closure of a directed graph}
\description{
  Computes the transitive closure of a graph. Introduces a direct edge whenever 
  there is a path between two nodes in a digraph.
}
\usage{
transitive.closure(g, mat=FALSE, loops=TRUE)
}

\arguments{
  \item{g}{graphNEL object or adjacency matrix.}
  \item{mat}{convert result to adjacency matrix.}
  \item{loops}{Add loops from each node to itself?}
}
\details{
  This function calculates the transitive closure of a given
  graph. 
  If the input graph is a 'graphNEL' object, \code{transitive.reduction} is essentially a wrapper around the \code{RBGL::transitive.closure},
  to make its output more convenient for our purpose.  
  If the input is an adjacency matrix we use the matrix exponential for a quicker way to find the transitive closure.
}
\value{
returns a graphNEL object or adjacency matrix
}

\author{Florian Markowetz <URL: http://genomics.princeton.edu/~florian>}

\seealso{\code{\link{enumerate.models}}, \code{\link{transitive.reduction}}}
\examples{
   V <- LETTERS[1:3]
   edL <- list(A=list(edges="B"),B=list(edges="C"),C=list(edges=NULL))
   g <- new("graphNEL",nodes=V,edgeL=edL,edgemode="directed")
   gc <- transitive.closure(g,loops=FALSE)
    
   par(mfrow=c(1,2))
   plot(g,main="NOT transitively closed")
   plot(gc,main="transitively closed")
}
\keyword{graphs}
