# Supplementary material for: Large scale statistical inference of signaling pathways from RNAi and microarray data
Source: BMC Bioinformatics. 2007 Oct 15;8:386. doi: 10.1186/1471-2105-8-386 (PMC2241646; doi:10.1186/1471-2105-8-386)
Supplement: Additional file 1 — top25solutionsBoutrosData. 25 highest scoring network structures for the data by Boutros et al. [file 1471-2105-8-386-S1.gz › nem/man/nem.Rd]

\name{nem}
\alias{nem}

\title{Nested Effects Models - main function}
\description{The main function to infer a phenotypic hierarchy from data}
\usage{
nem(D,inference="nem.greedy",models=NULL,type="mLL",para=NULL,hyperpara=NULL,Pe=NULL,Pm=NULL,Pmlocal=NULL,local.prior.size=length(unique(colnames(D))),local.prior.bias=1,triples.thrsh=0.5,lambda=0,selEGenes=FALSE,verbose=TRUE)
}

\arguments{
  \item{D}{data matrix with experiments in the columns (binary or continious)}
  \item{inference}{\code{search} to use exhaustive enumeration; or \code{triples} for triple-based inference; or \code{pairwise} for the pairwise heuristic; or \code{ModuleNetwork} for the module based inference}
  \item{models}{a list of adjacency matrices for model search. If NULL, \code{enumerate.models} is used for exhaustive enumeration of all possible models.}
  \item{type}{\code{mLL} or \code{FULLmLL} or \code{CONTmLL} or \code{CONTmLLDens} or \code{CONTmLLRatio}}
  \item{para}{vector of length two: false positive rate and false negative rate for non-binary data. Used by \code{mLL()}} 
  \item{hyperpara}{vector of length four: used by \code{FULLmLL()} for binary data}
  \item{Pe}{prior of effect reporter positions in the phenotypic hierarchy (same dimension as D)}
  \item{Pm}{prior over models (n x n matrix)}
  \item{Pmlocal}{local model prior for pairwise and triple learning. For pairwise learning generated by \code{local.model.prior()} according to arguments \code{local.prior.size} and \code{local.prior.bias}}
  \item{local.prior.size}{prior expected number of edges in the graph (for pairwise learning)}
  \item{local.prior.bias}{bias towards double-headed edges. Default: 1 (no bias; for pairwise learning)}
  \item{triples.thrsh}{threshold for model averaging to combine triple models for each edge}
  \item{lambda}{regularization parameter to incorporate prior assumptions. Default: 0 (no regularization)}
  \item{selEGenes}{optimize selection of E-genes for each model}
  \item{verbose}{do you want to see progression statements" Default: TRUE}
}
\details{
  \code{nem} is an interface to the functions \code{score()}, \code{pairwise.posterior()}, \code{triple.posterior}, \code{moduleNetwork}, \code{nem.greedy}. 
  
  \code{plot.nem} plots the inferred phenotypic hierarchy as a directed graph, the likelihood distribution of the models (only for exhaustive search) or the posterior position of the effected genes.
  
  
}
\value{
An object of class 'score' or  'pairwise' or 'triples' or 'ModuleNetwork' containing slots
\item{graph}{the inferred phenotypic hierarchy}
\item{pos}{posterior distribution of positions of effect reporters}
\item{mappos}{estimated position of effects in the phenotypic hierarchy}
\item{type}{see above}
\item{para}{see above}
\item{hyperpara}{see above}
\item{lambda}{see above}
and additional ones according to the function used for inference.
}

\author{Florian Markowetz <URL: http://genomics.princeton.edu/~florian>}


\seealso{\code{\link{score}}, \code{moduleNetwork}, \code{nem.greedy}, \code{\link{triples.posterior}}, \code{\link{pairwise.posterior}}, \code{\link{local.model.prior}}, \code{\link{enumerate.models}}, \code{plot.nem}}
\examples{
   data("BoutrosRNAi2002")
   D <- BoutrosRNAiDiscrete[,9:16]
   p <- c(.13,.05)
   res1 <- nem(D,para=p,inference="search")
   res2 <- nem(D,para=p,inference="pairwise")
   res3 <- nem(D,para=p,inference="triples")
   res4 <- nem(D,para=p,inference="ModuleNetwork")
   res5 <- nem(D,para=p,inference="nem.greedy")
   

   par(mfrow=c(1,4))
   plot(res1,main="exhaustive search")
   plot(res2,main="pairs")
   plot(res3,main="triples")
   plot(res4,main="module network")
   plot(res5,main="greedy hillclimber")
   
}
\keyword{graphs}
\keyword{models}
