# Supplementary material for: Large scale statistical inference of signaling pathways from RNAi and microarray data
Source: BMC Bioinformatics. 2007 Oct 15;8:386. doi: 10.1186/1471-2105-8-386 (PMC2241646; doi:10.1186/1471-2105-8-386)
Supplement: Additional file 1 — top25solutionsBoutrosData. 25 highest scoring network structures for the data by Boutros et al. [file 1471-2105-8-386-S1.gz › nem/man/internal.Rd]

\name{internal}
\alias{internal}
\alias{moduleNetwork.aux}
\alias{connectModules}
\alias{fitBUM}
\alias{dbum}
\alias{rbum}
\alias{qbum}
\alias{pbum}
\alias{getComponent}
\alias{inv.logit}
\alias{logit}
\alias{bum.negLogLik}
\alias{bum.mle}
\alias{bum.EM}
\alias{qqbum}
\alias{bum.histogram}
\alias{bum.dalt}
\alias{bum.palt}
\alias{bum.qalt}
\alias{bum.ralt}

%- Also NEED an '\alias' for EACH other topic documented here.
\title{  internal functions  }
\description{
  internal functions: do not call these functions directly. 
}
\usage{
	various
}
%- maybe also 'usage' for other objects documented here.
\arguments{
	various
}
\details{
}
\value{
 	various
}
\author{ Holger Froehlich }
\keyword{models}
