# Supplementary material for: Large scale statistical inference of signaling pathways from RNAi and microarray data
Source: BMC Bioinformatics. 2007 Oct 15;8:386. doi: 10.1186/1471-2105-8-386 (PMC2241646; doi:10.1186/1471-2105-8-386)
Supplement: Additional file 1 — top25solutionsBoutrosData. 25 highest scoring network structures for the data by Boutros et al. [file 1471-2105-8-386-S1.gz › nem/man/subsets.Rd]

\name{subsets}
\alias{subsets}

\title{Subsets}
\description{
  subsets
}
\usage{
subsets(n, r, v = 1:n, set = TRUE)
}
%- maybe also 'usage' for other objects documented here.
\arguments{
  \item{n}{bli}
  \item{r}{bla}
  \item{v}{blo}
  \item{set}{blu}
}

\details{
taken from the programmers corner of some R-News issue by Dennis
}

\value{
\item{n}{bli}
  \item{r}{bla}
  \item{v}{blo}
 
}

\author{Dennis Kostka <URL: http://www.molgen.mpg.de/~kostka>}


\seealso{}
\examples{
 ## bla
}
\keyword{graphs}
