# Supplementary material for: Large scale statistical inference of signaling pathways from RNAi and microarray data
Source: BMC Bioinformatics. 2007 Oct 15;8:386. doi: 10.1186/1471-2105-8-386 (PMC2241646; doi:10.1186/1471-2105-8-386)
Supplement: Additional file 2 — Egenes. list of E-genes used for network inference for our data [file 1471-2105-8-386-S2.txt]

"XBP1"
"TRUB1"
"GANAB"
"CALCR"
"LAPTM4A"
"TNKS"
"UBL3"
"BZW1"
"TRAK2"
"MINA"
"LOC58489"
"CD226"
"ARL6IP"
"SOCS5"
"GNB1"
"C8orf45"
"SLC22A14"
"NOD9"
"HUWE1"
"Unknown 1"
"Unknown 2"
"LOC197322"
"DUSP11"
"Unknown 3"
"TXNL1"
"LOC653375"
"MPV17"
"Unknown 4"
"TOLLIP"
"Unknown 5"
"SDPR"
"MYST4"
"SMARCA1"
"LAD1"
"COPS2"
"Unknown 6"
"USP34"
"Unknown 7"
"RP11-217H1.1"
"BAMBI"
"MRPS9"
"LEREPO4"
"Unknown 8"
"STK11IP"
"PANK4"
"RBBP7"
"SEC11L1"
"OCLN"
"PLEKHG1"
"MGC61571"
"MSH3"
"Unknown 9"
"GLRA3"
"EIF2S1"
"TTC15"
"GMFB"
"CDK6"
"ELOVL5"
"HABP4"
"MATN2"
"QKI"
"RBMX2"
"AUP1"
"LRRK1"
"C9orf102"
"RBP2"
"NPM1"
"MRPS2"
"RTF1"
"Unknown 10"
"PDCD6IP"
"PLEKHG1"
"YPEL3"
"Unknown 11"
"FRAS1"
"ZNF187"
"PIK3R5"
"BTBD9"
"PSMB2"
"TRAF3IP2"
"C22orf30"
"BEAN"
"QSER1"
"MST1R"
"YWHAG"
"PRRX1"
"C3orf49"
"HDAC4"
"UST"
"Unknown 12"
"MRPL40"
"DLEU8"
"LRRC28"
"Unknown 13"
