# Supplementary material for: Large scale statistical inference of signaling pathways from RNAi and microarray data
Source: BMC Bioinformatics. 2007 Oct 15;8:386. doi: 10.1186/1471-2105-8-386 (PMC2241646; doi:10.1186/1471-2105-8-386)
Supplement: Additional file 3 — nem_2.0.0. R package for nested effect models [file 1471-2105-8-386-S3.zip]

Archive with 26 entries (26 files):
- mLLtop25.pdf
- solution10_orig.pdf
- solution11_orig.pdf
- solution12_orig.pdf
- solution13_orig.pdf
- solution14_orig.pdf
- solution15_orig.pdf
- solution16_orig.pdf
- solution17_orig.pdf
- solution18_orig.pdf
- solution19_orig.pdf
- solution1_orig.pdf
- solution20_orig.pdf
- solution21_orig.pdf
- solution22_orig.pdf
- solution23_orig.pdf
- solution24_orig.pdf
- solution25_orig.pdf
- solution2_orig.pdf
- solution3_orig.pdf
- solution4_orig.pdf
- solution5_orig.pdf
- solution6_orig.pdf
- solution7_orig.pdf
- solution8_orig.pdf
- solution9_orig.pdf
